# Supplementary material for: Taxonomic and functional diversity of the microbiome associated with the freshwater sponge Metania sp. (Haplosclerida: Metaniidae) from the Brazilian Cerrado, a metagenomic approach
Source: BMC Microbiol. 2026 Jun 20;26:563. doi: 10.1186/s12866-026-05301-3 (PMC13283328; doi:10.1186/s12866-026-05301-3)
Supplement: Supplementary file 1 — Supplementary Material 1. [file 12866_2026_5301_MOESM1_ESM.xlsx]

## Sheet: METADATA
manuscript_ID	sample_name	env_package	host_common_name	host_scientific_name	lat_lon	depth	collection_date	env_biome	env_feature	env_material	temperature	pH	project_name	accession	biosample_accession	library_ID	title	samp_mat_process	design_description	sequencing_method	sequencing_platform	lib_layout	library_strategy	geo_loc_name	sample_type	tax_class	host_common_name	host_life_stage	host_substrate	host_color	samp_store_dur	samp_store_loc	samp_store_sol
S01	sponge metagenome point 1	host-associated	freshwater sponge	Metania sp.	13.8534 S 47.4502 W	0.2 m	2023-08-12	freshwater	sponge	tissue			PRJNA1322391	SRR35321083	SAMN51243258	CA-01	metagenomic DNA of Metania sp.: freshwater sponge	sample was collected by scraping rocks, placed in Falcon tubes and fixed in ethanol at 80%	DNA was extracted from the sponge using FastDNA Spin Kit for Soil (MP Biomedicals), according to the manufacturer's protocol.	shotgun metagenome	Illumina NovaSeq6000	paired	WGS	Brazil: Cavalcante, Goias	sponge	SingleM (v0.16.0): GTDB species database 220 (R220)	freshwater sponge	adult	rock	green	36h	dry ice	ethanol
S02	sponge metagenome point 2	host-associated	freshwater sponge	Metania sp.	13.8531 S 47.4503 W	0.2 m	2023-08-12	freshwater	sponge	tissue			PRJNA1322391	SRR35321082	SAMN51243259	CA-02	metagenomic DNA of Metania sp.: freshwater sponge	sample was collected by scraping rocks, placed in Falcon tubes and fixed in ethanol at 80%	DNA was extracted from the sponge using FastDNA Spin Kit for Soil (MP Biomedicals), according to the manufacturer's protocol.	shotgun metagenome	Illumina NovaSeq6000	paired	WGS	Brazil: Cavalcante, Goias	sponge	SingleM (v0.16.0): GTDB species database 220 (R220)	freshwater sponge	adult	rock	green	36h	dry ice	ethanol
S03	sponge metagenome point 3	host-associated	freshwater sponge	Metania sp.	13.8529 S 47.4504 W	0.2 m	2023-08-12	freshwater	sponge	tissue			PRJNA1322391	SRR35321081	SAMN51243260	CA-03	metagenomic DNA of Metania sp.: freshwater sponge	sample was collected by scraping rocks, placed in Falcon tubes and fixed in ethanol at 80%	DNA was extracted from the sponge using FastDNA Spin Kit for Soil (MP Biomedicals), according to the manufacturer's protocol.	shotgun metagenome	Illumina NovaSeq6000	paired	WGS	Brazil: Cavalcante, Goias	sponge	SingleM (v0.16.0): GTDB species database 220 (R220)	freshwater sponge	adult	rock	green	36h	dry ice	ethanol
S04	sponge metagenome point 4	host-associated	freshwater sponge	Metania sp.	13.8520 S 47.4509 W	0.2 m	2023-08-12	freshwater	sponge	tissue			PRJNA1322391	SRR35321080	SAMN51243261	CA-04	metagenomic DNA of Metania sp.: freshwater sponge	sample was collected by scraping rocks, placed in Falcon tubes and fixed in ethanol at 80%	DNA was extracted from the sponge using FastDNA Spin Kit for Soil (MP Biomedicals), according to the manufacturer's protocol.	shotgun metagenome	Illumina NovaSeq6000	paired	WGS	Brazil: Cavalcante, Goias	sponge	SingleM (v0.16.0): GTDB species database 220 (R220)	freshwater sponge	adult	rock	green	36h	dry ice	ethanol
W01	aquatic metagenome point 1	water			13.8534 S 47.4502 W	0.2 m	2023-08-12	freshwater	river	water	22	6.5	PRJNA1322391	SRR35321079	SAMN51243262	CA-05	metagenomic DNA of surounding water: river	water samples (500 mL) were filtered through 0.22 µm pore size Millipore nitrocellulose membranes and frozen in dry ice	DNA from the membranes (surrounding water) was extracted using the commercial DNeasy Power Water kit (QIAGEN), according to the manufacturer's protocol, using a water bath at 65C for 10 min, in the cell lysis step.	shotgun metagenome	Illumina NovaSeq6000	paired	WGS	Brazil: Cavalcante, Goias	water	SingleM (v0.16.0): GTDB species database 220 (R220)
W02	aquatic metagenome point 2	water			13.8531 S 47.4503 W	0.2 m	2023-08-12	freshwater	river	water	22	6.5	PRJNA1322391	SRR35321078	SAMN51243263	CA-06	metagenomic DNA of surounding water: river	water samples (500 mL) were filtered through 0.22 µm pore size Millipore nitrocellulose membranes and frozen in dry ice	DNA from the membranes (surrounding water) was extracted using the commercial DNeasy Power Water kit (QIAGEN), according to the manufacturer's protocol, using a water bath at 65C for 10 min, in the cell lysis step.	shotgun metagenome	Illumina NovaSeq6000	paired	WGS	Brazil: Cavalcante, Goias	water	SingleM (v0.16.0): GTDB species database 220 (R220)
W03	aquatic metagenome point 3	water			13.8529 S 47.4504 W	0.2 m	2023-08-12	freshwater	river	water	21	6.7	PRJNA1322391	SRR35321077	SAMN51243264	CA-07	metagenomic DNA of surounding water: river	water samples (500 mL) were filtered through 0.22 µm pore size Millipore nitrocellulose membranes and frozen in dry ice	DNA from the membranes (surrounding water) was extracted using the commercial DNeasy Power Water kit (QIAGEN), according to the manufacturer's protocol, using a water bath at 65C for 10 min, in the cell lysis step.	shotgun metagenome	Illumina NovaSeq6000	paired	WGS	Brazil: Cavalcante, Goias	water	SingleM (v0.16.0): GTDB species database 220 (R220)
W04	aquatic metagenome point 4	water			13.8520 S 47.4509 W	0.2 m	2023-08-12	freshwater	river	water	21	6.7	PRJNA1322391	SRR35321076	SAMN51243265	CA-08	metagenomic DNA of surounding water: river	water samples (500 mL) were filtered through 0.22 µm pore size Millipore nitrocellulose membranes and frozen in dry ice	DNA from the membranes (surrounding water) was extracted using the commercial DNeasy Power Water kit (QIAGEN), according to the manufacturer's protocol, using a water bath at 65C for 10 min, in the cell lysis step.	shotgun metagenome	Illumina NovaSeq6000	paired	WGS	Brazil: Cavalcante, Goias	water	SingleM (v0.16.0): GTDB species database 220 (R220)
