# Supplementary material for: Taxonomic and functional diversity of the microbiome associated with the freshwater sponge Metania sp. (Haplosclerida: Metaniidae) from the Brazilian Cerrado, a metagenomic approach
Source: BMC Microbiol. 2026 Jun 20;26:563. doi: 10.1186/s12866-026-05301-3 (PMC13283328; doi:10.1186/s12866-026-05301-3)
Supplement: Supplementary file 2 — Supplementary Material 2. [file 12866_2026_5301_MOESM2_ESM.xlsx]

## Sheet: ST1_taxonomic assignment
manuscript_ID	taxonomy	coverage	rel_abund
S-01	Archaea;unclassified;unclassified;unclassified;unclassified;unclassified;unclassified	0.11	0.247971
S-01	Bacteria;Actinomycetota;Actinomycetia;Actinomycetales;Microbacteriaceae;Rhodoluna;unclassified	1.1	2.47971
S-01	Bacteria;Actinomycetota;Actinomycetia;Actinomycetales;Microbacteriaceae;unclassified;unclassified	0.01	0.0225428
S-01	Bacteria;Actinomycetota;Actinomycetia;Actinomycetales;unclassified;unclassified;unclassified	0.01	0.0225428
S-01	Bacteria;Actinomycetota;Actinomycetia;Nanopelagicales;Nanopelagicaceae;AAA044-D11;unclassified	1.82	4.1028
S-01	Bacteria;Actinomycetota;Actinomycetia;Nanopelagicales;Nanopelagicaceae;OMHY01;unclassified	0.69	1.55546
S-01	Bacteria;Actinomycetota;Actinomycetia;Nanopelagicales;Nanopelagicaceae;PALSA-747;unclassified	1.83	4.12534
S-01	Bacteria;Actinomycetota;Actinomycetia;Nanopelagicales;Nanopelagicaceae;unclassified;unclassified	0.84	1.8936
S-01	Bacteria;Actinomycetota;Actinomycetia;unclassified;unclassified;unclassified;unclassified	0.33	0.743913
S-01	Bacteria;Actinomycetota;unclassified;unclassified;unclassified;unclassified;unclassified	0.07	0.1578
S-01	Bacteria;Bacteroidota;Bacteroidia;Chitinophagales;Chitinophagaceae;CAILAF01;unclassified	0.12	0.270514
S-01	Bacteria;Bacteroidota;Bacteroidia;Chitinophagales;Chitinophagaceae;Sediminibacterium;Sediminibacterium sp903874055	0.17	0.383228
S-01	Bacteria;Bacteroidota;Bacteroidia;Chitinophagales;Chitinophagaceae;Sediminibacterium;Sediminibacterium sp903938445	0.57	1.28494
S-01	Bacteria;Bacteroidota;Bacteroidia;Chitinophagales;Chitinophagaceae;Sediminibacterium;unclassified	0.62	1.39766
S-01	Bacteria;Bacteroidota;Bacteroidia;Chitinophagales;Chitinophagaceae;unclassified;unclassified	0.97	2.18665
S-01	Bacteria;Bacteroidota;Bacteroidia;Flavobacteriales;Flavobacteriaceae;Flavobacterium;unclassified	0.62	1.39766
S-01	Bacteria;Bacteroidota;Bacteroidia;Flavobacteriales;Flavobacteriaceae;unclassified;unclassified	0.04	0.0901713
S-01	Bacteria;Bacteroidota;Bacteroidia;unclassified;unclassified;unclassified;unclassified	0.16	0.360685
S-01	Bacteria;Bacteroidota;unclassified;unclassified;unclassified;unclassified;unclassified	0.03	0.0676285
S-01	Bacteria;Cyanobacteriota;Cyanobacteriia;unclassified;unclassified;unclassified;unclassified	0.22	0.495942
S-01	Bacteria;Eremiobacterota;Eremiobacteria;Baltobacterales;Baltobacteraceae;Aquilonibacter;unclassified	0.11	0.247971
S-01	Bacteria;Eremiobacterota;Eremiobacteria;Baltobacterales;Baltobacteraceae;unclassified;unclassified	0.08	0.180343
S-01	Bacteria;Patescibacteria;Paceibacteria;UBA9983_A;UBA5272;UBA11704;unclassified	1.47	3.3138
S-01	Bacteria;Patescibacteria;Paceibacteria;UBA9983_A;UBA5272;UBA5272;unclassified	1.37	3.08837
S-01	Bacteria;Patescibacteria;Paceibacteria;UBA9983_A;UBA5272;unclassified;unclassified	0.27	0.608656
S-01	Bacteria;Patescibacteria;Paceibacteria;UBA9983_A;unclassified;unclassified;unclassified	0.5	1.12714
S-01	Bacteria;Patescibacteria;Paceibacteria;unclassified;unclassified;unclassified;unclassified	0.15	0.338142
S-01	Bacteria;Patescibacteria;unclassified;unclassified;unclassified;unclassified;unclassified	0.01	0.0225428
S-01	Bacteria;Pseudomonadota;Alphaproteobacteria;Azospirillales;Azospirillaceae;Azospirillum;unclassified	0.32	0.721371
S-01	Bacteria;Pseudomonadota;Alphaproteobacteria;Azospirillales;Azospirillaceae;unclassified;unclassified	0.59	1.33003
S-01	Bacteria;Pseudomonadota;Alphaproteobacteria;Elsterales;Elsteraceae;CAIZEE01;unclassified	0.15	0.338142
S-01	Bacteria;Pseudomonadota;Alphaproteobacteria;Elsterales;Elsteraceae;unclassified;unclassified	0.28	0.631199
S-01	Bacteria;Pseudomonadota;Alphaproteobacteria;Rhizobiales;unclassified;unclassified;unclassified	0.46	1.03697
S-01	Bacteria;Pseudomonadota;Alphaproteobacteria;Rickettsiales;unclassified;unclassified;unclassified	0.11	0.247971
S-01	Bacteria;Pseudomonadota;Alphaproteobacteria;Sphingomonadales;Sphingomonadaceae;Novosphingobium;unclassified	0.81	1.82597
S-01	Bacteria;Pseudomonadota;Alphaproteobacteria;Sphingomonadales;Sphingomonadaceae;unclassified;unclassified	0.75	1.69071
S-01	Bacteria;Pseudomonadota;Alphaproteobacteria;Sphingomonadales;unclassified;unclassified;unclassified	0.04	0.0901713
S-01	Bacteria;Pseudomonadota;Alphaproteobacteria;UBA8366;unclassified;unclassified;unclassified	0.07	0.1578
S-01	Bacteria;Pseudomonadota;Alphaproteobacteria;UBA9219;RGZA01;RGZA01;unclassified	0.94	2.11903
S-01	Bacteria;Pseudomonadota;Alphaproteobacteria;UBA9219;RGZA01;unclassified;unclassified	0.04	0.0901713
S-01	Bacteria;Pseudomonadota;Alphaproteobacteria;UBA9219;UBA9219;JABDFY01;unclassified	0.19	0.428314
S-01	Bacteria;Pseudomonadota;Alphaproteobacteria;UBA9219;UBA9219;unclassified;unclassified	0.51	1.14968
S-01	Bacteria;Pseudomonadota;Alphaproteobacteria;UBA9219;unclassified;unclassified;unclassified	0.01	0.0225428
S-01	Bacteria;Pseudomonadota;Alphaproteobacteria;unclassified;unclassified;unclassified;unclassified	3.75	8.45356
S-01	Bacteria;Pseudomonadota;Gammaproteobacteria;Burkholderiales;Burkholderiaceae;Polynucleobacter;Polynucleobacter sp018687095	0.27	0.608656
S-01	Bacteria;Pseudomonadota;Gammaproteobacteria;Burkholderiales;Burkholderiaceae;Polynucleobacter;Polynucleobacter tropicus	0.65	1.46528
S-01	Bacteria;Pseudomonadota;Gammaproteobacteria;Burkholderiales;Burkholderiaceae;Polynucleobacter;unclassified	0.97	2.18665
S-01	Bacteria;Pseudomonadota;Gammaproteobacteria;Burkholderiales;Burkholderiaceae;unclassified;unclassified	0.05	0.112714
S-01	Bacteria;Pseudomonadota;Gammaproteobacteria;Burkholderiales;Burkholderiaceae_B;Hydrogenophaga;unclassified	0.19	0.428314
S-01	Bacteria;Pseudomonadota;Gammaproteobacteria;Burkholderiales;Burkholderiaceae_B;Hylemonella;unclassified	0.95	2.14157
S-01	Bacteria;Pseudomonadota;Gammaproteobacteria;Burkholderiales;Burkholderiaceae_B;Limnohabitans;unclassified	2.43	5.47791
S-01	Bacteria;Pseudomonadota;Gammaproteobacteria;Burkholderiales;Burkholderiaceae_B;Limnohabitans_A;unclassified	1.04	2.34445
S-01	Bacteria;Pseudomonadota;Gammaproteobacteria;Burkholderiales;Burkholderiaceae_B;Ramlibacter;unclassified	0.51	1.14968
S-01	Bacteria;Pseudomonadota;Gammaproteobacteria;Burkholderiales;Burkholderiaceae_B;Rhodoferax;unclassified	0.19	0.428314
S-01	Bacteria;Pseudomonadota;Gammaproteobacteria;Burkholderiales;Burkholderiaceae_B;Rhodoferax_C;unclassified	0.34	0.766456
S-01	Bacteria;Pseudomonadota;Gammaproteobacteria;Burkholderiales;Burkholderiaceae_B;unclassified;unclassified	4.48	10.0992
S-01	Bacteria;Pseudomonadota;Gammaproteobacteria;Burkholderiales;Methylophilaceae;Methylopumilus_A;unclassified	0.31	0.698828
S-01	Bacteria;Pseudomonadota;Gammaproteobacteria;Burkholderiales;Methylophilaceae;Methylotenera;unclassified	0.29	0.653742
S-01	Bacteria;Pseudomonadota;Gammaproteobacteria;Burkholderiales;Methylophilaceae;unclassified;unclassified	0.68	1.53291
S-01	Bacteria;Pseudomonadota;Gammaproteobacteria;Burkholderiales;UBA11063;Aquella;unclassified	0.51	1.14968
S-01	Bacteria;Pseudomonadota;Gammaproteobacteria;Burkholderiales;unclassified;unclassified;unclassified	0.95	2.14157
S-01	Bacteria;Pseudomonadota;Gammaproteobacteria;Steroidobacterales;Steroidobacteraceae;CAIYLH01;unclassified	0.89	2.00631
S-01	Bacteria;Pseudomonadota;Gammaproteobacteria;Steroidobacterales;Steroidobacteraceae;CAIYVA01;unclassified	0.12	0.270514
S-01	Bacteria;Pseudomonadota;Gammaproteobacteria;Steroidobacterales;Steroidobacteraceae;SZAS-83;unclassified	0.11	0.247971
S-01	Bacteria;Pseudomonadota;Gammaproteobacteria;Steroidobacterales;Steroidobacteraceae;unclassified;unclassified	0.49	1.1046
S-01	Bacteria;Pseudomonadota;Gammaproteobacteria;unclassified;unclassified;unclassified;unclassified	1.4	3.156
S-01	Bacteria;Pseudomonadota;unclassified;unclassified;unclassified;unclassified;unclassified	0.22	0.495942
S-01	Bacteria;Verrucomicrobiota;Verrucomicrobiae;Opitutales;UBA953;UBA953;unclassified	1.09	2.45717
S-01	Bacteria;Verrucomicrobiota;Verrucomicrobiae;unclassified;unclassified;unclassified;unclassified	0.01	0.0225428
S-01	Bacteria;Verrucomicrobiota;unclassified;unclassified;unclassified;unclassified;unclassified	0.03	0.0676285
S-01	Bacteria;unclassified;unclassified;unclassified;unclassified;unclassified;unclassified	1.88	4.23805
S-02	Bacteria;Actinomycetota;Actinomycetia;Actinomycetales;Microbacteriaceae;Rhodoluna;unclassified	1.06	2.65398
S-02	Bacteria;Actinomycetota;Actinomycetia;Actinomycetales;Microbacteriaceae;unclassified;unclassified	0.04	0.10015
S-02	Bacteria;Actinomycetota;Actinomycetia;Actinomycetales;unclassified;unclassified;unclassified	0.01	0.0250376
S-02	Bacteria;Actinomycetota;Actinomycetia;Nanopelagicales;Nanopelagicaceae;AAA044-D11;unclassified	1.71	4.28142
S-02	Bacteria;Actinomycetota;Actinomycetia;Nanopelagicales;Nanopelagicaceae;OMHY01;unclassified	0.72	1.8027
S-02	Bacteria;Actinomycetota;Actinomycetia;Nanopelagicales;Nanopelagicaceae;PALSA-747;unclassified	0.99	2.47872
S-02	Bacteria;Actinomycetota;Actinomycetia;Nanopelagicales;Nanopelagicaceae;unclassified;unclassified	0.68	1.70255
S-02	Bacteria;Actinomycetota;Actinomycetia;unclassified;unclassified;unclassified;unclassified	0.23	0.575864
S-02	Bacteria;Actinomycetota;unclassified;unclassified;unclassified;unclassified;unclassified	0.08	0.2003
S-02	Bacteria;Bacteroidota;Bacteroidia;Chitinophagales;Chitinophagaceae;Sediminibacterium;Sediminibacterium sp903938445	0.4	1.0015
S-02	Bacteria;Bacteroidota;Bacteroidia;Chitinophagales;Chitinophagaceae;Sediminibacterium;unclassified	0.51	1.27692
S-02	Bacteria;Bacteroidota;Bacteroidia;Chitinophagales;Chitinophagaceae;unclassified;unclassified	0.83	2.07812
S-02	Bacteria;Bacteroidota;Bacteroidia;Chitinophagales;unclassified;unclassified;unclassified	0.04	0.10015
S-02	Bacteria;Bacteroidota;Bacteroidia;unclassified;unclassified;unclassified;unclassified	0.33	0.826239
S-02	Bacteria;Bacteroidota;unclassified;unclassified;unclassified;unclassified;unclassified	0.04	0.10015
S-02	Bacteria;Bdellovibrionota;Bdellovibrionia;Bdellovibrionales;Bdellovibrionaceae;unclassified;unclassified	0.23	0.575864
S-02	Bacteria;Bdellovibrionota;unclassified;unclassified;unclassified;unclassified;unclassified	0.04	0.10015
S-02	Bacteria;Cyanobacteriota;Cyanobacteriia;unclassified;unclassified;unclassified;unclassified	0.54	1.35203
S-02	Bacteria;Eremiobacterota;unclassified;unclassified;unclassified;unclassified;unclassified	0.04	0.10015
S-02	Bacteria;Patescibacteria;Paceibacteria;UBA9983_A;UBA5272;UBA11704;unclassified	1.92	4.80721
S-02	Bacteria;Patescibacteria;Paceibacteria;UBA9983_A;UBA5272;UBA5272;unclassified	1.77	4.43165
S-02	Bacteria;Patescibacteria;Paceibacteria;UBA9983_A;UBA5272;unclassified;unclassified	0.45	1.12669
S-02	Bacteria;Patescibacteria;Paceibacteria;UBA9983_A;UBA9973;unclassified;unclassified	0.11	0.275413
S-02	Bacteria;Patescibacteria;Paceibacteria;UBA9983_A;unclassified;unclassified;unclassified	0.84	2.10315
S-02	Bacteria;Patescibacteria;Paceibacteria;unclassified;unclassified;unclassified;unclassified	0.28	0.701052
S-02	Bacteria;Patescibacteria;unclassified;unclassified;unclassified;unclassified;unclassified	0.07	0.175263
S-02	Bacteria;Pseudomonadota;Alphaproteobacteria;Azospirillales;Azospirillaceae;Azospirillum;unclassified	0.29	0.726089
S-02	Bacteria;Pseudomonadota;Alphaproteobacteria;Azospirillales;Azospirillaceae;unclassified;unclassified	0.38	0.951427
S-02	Bacteria;Pseudomonadota;Alphaproteobacteria;Elsterales;Elsteraceae;unclassified;unclassified	0.11	0.275413
S-02	Bacteria;Pseudomonadota;Alphaproteobacteria;Rhizobiales;Xanthobacteraceae;Bradyrhizobium;unclassified	0.38	0.951427
S-02	Bacteria;Pseudomonadota;Alphaproteobacteria;Rhizobiales;Xanthobacteraceae;unclassified;unclassified	0.15	0.375563
S-02	Bacteria;Pseudomonadota;Alphaproteobacteria;Rhizobiales;unclassified;unclassified;unclassified	0.7	1.75263
S-02	Bacteria;Pseudomonadota;Alphaproteobacteria;Rhodospirillales;unclassified;unclassified;unclassified	0.11	0.275413
S-02	Bacteria;Pseudomonadota;Alphaproteobacteria;Sphingomonadales;Sphingomonadaceae;Novosphingobium;unclassified	0.86	2.15323
S-02	Bacteria;Pseudomonadota;Alphaproteobacteria;Sphingomonadales;Sphingomonadaceae;unclassified;unclassified	0.44	1.10165
S-02	Bacteria;Pseudomonadota;Alphaproteobacteria;Sphingomonadales;unclassified;unclassified;unclassified	0.16	0.400601
S-02	Bacteria;Pseudomonadota;Alphaproteobacteria;unclassified;unclassified;unclassified;unclassified	3.99	9.98998
S-02	Bacteria;Pseudomonadota;Gammaproteobacteria;Burkholderiales;Burkholderiaceae;Polynucleobacter;Polynucleobacter sp018687095	0.4	1.0015
S-02	Bacteria;Pseudomonadota;Gammaproteobacteria;Burkholderiales;Burkholderiaceae;Polynucleobacter;Polynucleobacter tropicus	0.32	0.801202
S-02	Bacteria;Pseudomonadota;Gammaproteobacteria;Burkholderiales;Burkholderiaceae;Polynucleobacter;unclassified	0.74	1.85278
S-02	Bacteria;Pseudomonadota;Gammaproteobacteria;Burkholderiales;Burkholderiaceae;unclassified;unclassified	0.14	0.350526
S-02	Bacteria;Pseudomonadota;Gammaproteobacteria;Burkholderiales;Burkholderiaceae_B;Hydrogenophaga;unclassified	0.13	0.325488
S-02	Bacteria;Pseudomonadota;Gammaproteobacteria;Burkholderiales;Burkholderiaceae_B;Hylemonella;unclassified	0.16	0.400601
S-02	Bacteria;Pseudomonadota;Gammaproteobacteria;Burkholderiales;Burkholderiaceae_B;Limnohabitans;unclassified	2.25	5.63345
S-02	Bacteria;Pseudomonadota;Gammaproteobacteria;Burkholderiales;Burkholderiaceae_B;Limnohabitans_A;unclassified	0.23	0.575864
S-02	Bacteria;Pseudomonadota;Gammaproteobacteria;Burkholderiales;Burkholderiaceae_B;Ramlibacter;unclassified	0.7	1.75263
S-02	Bacteria;Pseudomonadota;Gammaproteobacteria;Burkholderiales;Burkholderiaceae_B;unclassified;unclassified	3.9	9.76465
S-02	Bacteria;Pseudomonadota;Gammaproteobacteria;Burkholderiales;Methylophilaceae;Methylotenera;unclassified	0.29	0.726089
S-02	Bacteria;Pseudomonadota;Gammaproteobacteria;Burkholderiales;Methylophilaceae;unclassified;unclassified	0.58	1.45218
S-02	Bacteria;Pseudomonadota;Gammaproteobacteria;Burkholderiales;SG8-39;unclassified;unclassified	0.11	0.275413
S-02	Bacteria;Pseudomonadota;Gammaproteobacteria;Burkholderiales;UBA11063;Aquella;unclassified	0.6	1.50225
S-02	Bacteria;Pseudomonadota;Gammaproteobacteria;Burkholderiales;unclassified;unclassified;unclassified	1.57	3.9309
S-02	Bacteria;Pseudomonadota;Gammaproteobacteria;Pseudomonadales;unclassified;unclassified;unclassified	0.11	0.275413
S-02	Bacteria;Pseudomonadota;Gammaproteobacteria;Steroidobacterales;Steroidobacteraceae;CAIYLH01;unclassified	0.25	0.625939
S-02	Bacteria;Pseudomonadota;Gammaproteobacteria;Steroidobacterales;Steroidobacteraceae;CAIYVA01;unclassified	0.14	0.350526
S-02	Bacteria;Pseudomonadota;Gammaproteobacteria;Steroidobacterales;Steroidobacteraceae;unclassified;unclassified	0.59	1.47722
S-02	Bacteria;Pseudomonadota;Gammaproteobacteria;unclassified;unclassified;unclassified;unclassified	1.33	3.32999
S-02	Bacteria;Pseudomonadota;unclassified;unclassified;unclassified;unclassified;unclassified	0.25	0.625939
S-02	Bacteria;Spirochaetota;Leptospirae;Leptospirales;Leptonemataceae;JABAAI01;unclassified	0.11	0.275413
S-02	Bacteria;Spirochaetota;Leptospirae;Leptospirales;Leptonemataceae;unclassified;unclassified	0.32	0.801202
S-02	Bacteria;Verrucomicrobiota;Verrucomicrobiae;Opitutales;UBA953;UBA953;unclassified	1.06	2.65398
S-02	Bacteria;Verrucomicrobiota;unclassified;unclassified;unclassified;unclassified;unclassified	0.04	0.10015
S-02	Bacteria;unclassified;unclassified;unclassified;unclassified;unclassified;unclassified	2.09	5.23285
S-03	Archaea;unclassified;unclassified;unclassified;unclassified;unclassified;unclassified	0.19	0.369722
S-03	Bacteria;Actinomycetota;Actinomycetia;Actinomycetales;Microbacteriaceae;Rhodoluna;unclassified	1.09	2.12104
S-03	Bacteria;Actinomycetota;Actinomycetia;Actinomycetales;Microbacteriaceae;unclassified;unclassified	0.01	0.019459
S-03	Bacteria;Actinomycetota;Actinomycetia;Actinomycetales;unclassified;unclassified;unclassified	0.01	0.019459
S-03	Bacteria;Actinomycetota;Actinomycetia;Nanopelagicales;Nanopelagicaceae;AAA044-D11;unclassified	2.04	3.96964
S-03	Bacteria;Actinomycetota;Actinomycetia;Nanopelagicales;Nanopelagicaceae;OMHY01;unclassified	0.76	1.47889
S-03	Bacteria;Actinomycetota;Actinomycetia;Nanopelagicales;Nanopelagicaceae;PALSA-747;unclassified	2.08	4.04748
S-03	Bacteria;Actinomycetota;Actinomycetia;Nanopelagicales;Nanopelagicaceae;unclassified;unclassified	0.91	1.77077
S-03	Bacteria;Actinomycetota;Actinomycetia;unclassified;unclassified;unclassified;unclassified	0.19	0.369722
S-03	Bacteria;Actinomycetota;unclassified;unclassified;unclassified;unclassified;unclassified	0.07	0.136213
S-03	Bacteria;Bacillota_A;Clostridia;unclassified;unclassified;unclassified;unclassified	0.11	0.214049
S-03	Bacteria;Bacteroidota;Bacteroidia;Chitinophagales;Chitinophagaceae;CAILAF01;unclassified	0.12	0.233508
S-03	Bacteria;Bacteroidota;Bacteroidia;Chitinophagales;Chitinophagaceae;Ferruginibacter;unclassified	0.12	0.233508
S-03	Bacteria;Bacteroidota;Bacteroidia;Chitinophagales;Chitinophagaceae;Sediminibacterium;Sediminibacterium sp903874055	0.18	0.350263
S-03	Bacteria;Bacteroidota;Bacteroidia;Chitinophagales;Chitinophagaceae;Sediminibacterium;Sediminibacterium sp903938445	0.66	1.2843
S-03	Bacteria;Bacteroidota;Bacteroidia;Chitinophagales;Chitinophagaceae;Sediminibacterium;unclassified	0.68	1.32321
S-03	Bacteria;Bacteroidota;Bacteroidia;Chitinophagales;Chitinophagaceae;unclassified;unclassified	1.8	3.50263
S-03	Bacteria;Bacteroidota;Bacteroidia;Chitinophagales;unclassified;unclassified;unclassified	0.04	0.0778362
S-03	Bacteria;Bacteroidota;Bacteroidia;Flavobacteriales;Flavobacteriaceae;unclassified;unclassified	0.11	0.214049
S-03	Bacteria;Bacteroidota;Bacteroidia;Flavobacteriales;unclassified;unclassified;unclassified	0.12	0.233508
S-03	Bacteria;Bacteroidota;Bacteroidia;unclassified;unclassified;unclassified;unclassified	0.5	0.972952
S-03	Bacteria;Bacteroidota;unclassified;unclassified;unclassified;unclassified;unclassified	0.07	0.136213
S-03	Bacteria;Bdellovibrionota;Bdellovibrionia;Bdellovibrionales;Bdellovibrionaceae;unclassified;unclassified	0.16	0.311345
S-03	Bacteria;Bdellovibrionota;unclassified;unclassified;unclassified;unclassified;unclassified	0.04	0.0778362
S-03	Bacteria;Cyanobacteriota;Cyanobacteriia;unclassified;unclassified;unclassified;unclassified	0.27	0.525394
S-03	Bacteria;Patescibacteria;Paceibacteria;UBA9983_A;UBA5272;UBA11704;unclassified	2.07	4.02802
S-03	Bacteria;Patescibacteria;Paceibacteria;UBA9983_A;UBA5272;UBA5272;unclassified	1.74	3.38587
S-03	Bacteria;Patescibacteria;Paceibacteria;UBA9983_A;UBA5272;unclassified;unclassified	0.48	0.934034
S-03	Bacteria;Patescibacteria;Paceibacteria;UBA9983_A;UBA9973;unclassified;unclassified	0.11	0.214049
S-03	Bacteria;Patescibacteria;Paceibacteria;UBA9983_A;unclassified;unclassified;unclassified	1.02	1.98482
S-03	Bacteria;Patescibacteria;Paceibacteria;unclassified;unclassified;unclassified;unclassified	0.31	0.60323
S-03	Bacteria;Patescibacteria;unclassified;unclassified;unclassified;unclassified;unclassified	0.07	0.136213
S-03	Bacteria;Pseudomonadota;Alphaproteobacteria;Azospirillales;Azospirillaceae;Azospirillum;unclassified	0.2	0.389181
S-03	Bacteria;Pseudomonadota;Alphaproteobacteria;Azospirillales;Azospirillaceae;unclassified;unclassified	0.44	0.856198
S-03	Bacteria;Pseudomonadota;Alphaproteobacteria;Elsterales;Elsteraceae;CAIZEE01;unclassified	0.12	0.233508
S-03	Bacteria;Pseudomonadota;Alphaproteobacteria;Elsterales;Elsteraceae;unclassified;unclassified	0.24	0.467017
S-03	Bacteria;Pseudomonadota;Alphaproteobacteria;Micavibrionales;unclassified;unclassified;unclassified	0.13	0.252968
S-03	Bacteria;Pseudomonadota;Alphaproteobacteria;Rhizobiales;Xanthobacteraceae;unclassified;unclassified	0.19	0.369722
S-03	Bacteria;Pseudomonadota;Alphaproteobacteria;Rhizobiales;unclassified;unclassified;unclassified	0.62	1.20646
S-03	Bacteria;Pseudomonadota;Alphaproteobacteria;Rhodospirillales_A;unclassified;unclassified;unclassified	0.1	0.19459
S-03	Bacteria;Pseudomonadota;Alphaproteobacteria;Rickettsiales;unclassified;unclassified;unclassified	0.11	0.214049
S-03	Bacteria;Pseudomonadota;Alphaproteobacteria;Sphingomonadales;Sphingomonadaceae;Novosphingobium;unclassified	0.36	0.700525
S-03	Bacteria;Pseudomonadota;Alphaproteobacteria;Sphingomonadales;Sphingomonadaceae;unclassified;unclassified	0.77	1.49835
S-03	Bacteria;Pseudomonadota;Alphaproteobacteria;Sphingomonadales;unclassified;unclassified;unclassified	0.04	0.0778362
S-03	Bacteria;Pseudomonadota;Alphaproteobacteria;UBA9219;RGZA01;RGZA01;unclassified	0.46	0.895116
S-03	Bacteria;Pseudomonadota;Alphaproteobacteria;UBA9219;RGZA01;unclassified;unclassified	0.04	0.0778362
S-03	Bacteria;Pseudomonadota;Alphaproteobacteria;UBA9219;UBA9219;unclassified;unclassified	0.72	1.40105
S-03	Bacteria;Pseudomonadota;Alphaproteobacteria;UBA9219;unclassified;unclassified;unclassified	0.01	0.019459
S-03	Bacteria;Pseudomonadota;Alphaproteobacteria;unclassified;unclassified;unclassified;unclassified	4.67	9.08737
S-03	Bacteria;Pseudomonadota;Gammaproteobacteria;Burkholderiales;Burkholderiaceae;Polynucleobacter;Polynucleobacter sp018687095	0.22	0.428099
S-03	Bacteria;Pseudomonadota;Gammaproteobacteria;Burkholderiales;Burkholderiaceae;Polynucleobacter;Polynucleobacter tropicus	0.6	1.16754
S-03	Bacteria;Pseudomonadota;Gammaproteobacteria;Burkholderiales;Burkholderiaceae;Polynucleobacter;unclassified	1.26	2.45184
S-03	Bacteria;Pseudomonadota;Gammaproteobacteria;Burkholderiales;Burkholderiaceae;unclassified;unclassified	0.1	0.19459
S-03	Bacteria;Pseudomonadota;Gammaproteobacteria;Burkholderiales;Burkholderiaceae_B;Comamonas;unclassified	0.15	0.291886
S-03	Bacteria;Pseudomonadota;Gammaproteobacteria;Burkholderiales;Burkholderiaceae_B;Hydrogenophaga;unclassified	0.28	0.544853
S-03	Bacteria;Pseudomonadota;Gammaproteobacteria;Burkholderiales;Burkholderiaceae_B;Hylemonella;unclassified	1.45	2.82156
S-03	Bacteria;Pseudomonadota;Gammaproteobacteria;Burkholderiales;Burkholderiaceae_B;Limnohabitans;unclassified	2.24	4.35882
S-03	Bacteria;Pseudomonadota;Gammaproteobacteria;Burkholderiales;Burkholderiaceae_B;Limnohabitans_A;unclassified	1.28	2.49076
S-03	Bacteria;Pseudomonadota;Gammaproteobacteria;Burkholderiales;Burkholderiaceae_B;Ramlibacter;unclassified	0.53	1.03133
S-03	Bacteria;Pseudomonadota;Gammaproteobacteria;Burkholderiales;Burkholderiaceae_B;Rhodoferax;unclassified	0.13	0.252968
S-03	Bacteria;Pseudomonadota;Gammaproteobacteria;Burkholderiales;Burkholderiaceae_B;Rhodoferax_C;unclassified	0.29	0.564312
S-03	Bacteria;Pseudomonadota;Gammaproteobacteria;Burkholderiales;Burkholderiaceae_B;unclassified;unclassified	5.01	9.74898
S-03	Bacteria;Pseudomonadota;Gammaproteobacteria;Burkholderiales;Methylophilaceae;Methylopumilus_A;unclassified	0.24	0.467017
S-03	Bacteria;Pseudomonadota;Gammaproteobacteria;Burkholderiales;Methylophilaceae;Methylotenera;unclassified	0.25	0.486476
S-03	Bacteria;Pseudomonadota;Gammaproteobacteria;Burkholderiales;Methylophilaceae;unclassified;unclassified	0.94	1.82915
S-03	Bacteria;Pseudomonadota;Gammaproteobacteria;Burkholderiales;SG8-39;unclassified;unclassified	0.14	0.272427
S-03	Bacteria;Pseudomonadota;Gammaproteobacteria;Burkholderiales;UBA11063;Aquella;unclassified	1.63	3.17182
S-03	Bacteria;Pseudomonadota;Gammaproteobacteria;Burkholderiales;unclassified;unclassified;unclassified	1.68	3.26912
S-03	Bacteria;Pseudomonadota;Gammaproteobacteria;Steroidobacterales;Steroidobacteraceae;CAIYLH01;unclassified	0.42	0.81728
S-03	Bacteria;Pseudomonadota;Gammaproteobacteria;Steroidobacterales;Steroidobacteraceae;CAIYVA01;unclassified	0.13	0.252968
S-03	Bacteria;Pseudomonadota;Gammaproteobacteria;Steroidobacterales;Steroidobacteraceae;SZAS-83;unclassified	0.11	0.214049
S-03	Bacteria;Pseudomonadota;Gammaproteobacteria;Steroidobacterales;Steroidobacteraceae;unclassified;unclassified	0.55	1.07025
S-03	Bacteria;Pseudomonadota;Gammaproteobacteria;unclassified;unclassified;unclassified;unclassified	1.41	2.74372
S-03	Bacteria;Verrucomicrobiota;Verrucomicrobiae;Opitutales;UBA953;UBA953;unclassified	1.09	2.12104
S-03	Bacteria;Verrucomicrobiota;Verrucomicrobiae;Opitutales;unclassified;unclassified;unclassified	0.01	0.019459
S-03	Bacteria;Verrucomicrobiota;unclassified;unclassified;unclassified;unclassified;unclassified	0.03	0.0583771
S-03	Bacteria;unclassified;unclassified;unclassified;unclassified;unclassified;unclassified	1.87	3.63884
S-04	Bacteria;Actinomycetota;Actinomycetia;Actinomycetales;Microbacteriaceae;Rhodoluna;unclassified	1.06	3.24655
S-04	Bacteria;Actinomycetota;Actinomycetia;Actinomycetales;Microbacteriaceae;unclassified;unclassified	0.04	0.122511
S-04	Bacteria;Actinomycetota;Actinomycetia;Actinomycetales;unclassified;unclassified;unclassified	0.01	0.0306279
S-04	Bacteria;Actinomycetota;Actinomycetia;Nanopelagicales;Nanopelagicaceae;AAA044-D11;unclassified	1.01	3.09342
S-04	Bacteria;Actinomycetota;Actinomycetia;Nanopelagicales;Nanopelagicaceae;OMHY01;unclassified	0.65	1.99081
S-04	Bacteria;Actinomycetota;Actinomycetia;Nanopelagicales;Nanopelagicaceae;PALSA-747;unclassified	1.18	3.61409
S-04	Bacteria;Actinomycetota;Actinomycetia;Nanopelagicales;Nanopelagicaceae;unclassified;unclassified	0.69	2.11332
S-04	Bacteria;Actinomycetota;Actinomycetia;unclassified;unclassified;unclassified;unclassified	0.15	0.459418
S-04	Bacteria;Actinomycetota;unclassified;unclassified;unclassified;unclassified;unclassified	0.07	0.214395
S-04	Bacteria;Bacteroidota;Bacteroidia;Chitinophagales;Chitinophagaceae;Sediminibacterium;Sediminibacterium sp903938445	0.49	1.50077
S-04	Bacteria;Bacteroidota;Bacteroidia;Chitinophagales;Chitinophagaceae;Sediminibacterium;unclassified	0.69	2.11332
S-04	Bacteria;Bacteroidota;Bacteroidia;Chitinophagales;Chitinophagaceae;unclassified;unclassified	1.25	3.82848
S-04	Bacteria;Bacteroidota;Bacteroidia;Chitinophagales;unclassified;unclassified;unclassified	0.04	0.122511
S-04	Bacteria;Bacteroidota;Bacteroidia;unclassified;unclassified;unclassified;unclassified	0.3	0.918836
S-04	Bacteria;Bacteroidota;unclassified;unclassified;unclassified;unclassified;unclassified	0.04	0.122511
S-04	Bacteria;Cyanobacteriota;Cyanobacteriia;unclassified;unclassified;unclassified;unclassified	0.26	0.796325
S-04	Bacteria;Eremiobacterota;Eremiobacteria;Baltobacterales;Baltobacteraceae;Aquilonibacter;unclassified	0.5	1.53139
S-04	Bacteria;Eremiobacterota;Eremiobacteria;Baltobacterales;Baltobacteraceae;unclassified;unclassified	0.2	0.612557
S-04	Bacteria;Eremiobacterota;unclassified;unclassified;unclassified;unclassified;unclassified	0.04	0.122511
S-04	Bacteria;Patescibacteria;Paceibacteria;UBA9983_A;UBA5272;UBA11704;unclassified	0.88	2.69525
S-04	Bacteria;Patescibacteria;Paceibacteria;UBA9983_A;UBA5272;UBA5272;unclassified	0.5	1.53139
S-04	Bacteria;Patescibacteria;Paceibacteria;UBA9983_A;UBA5272;unclassified;unclassified	0.23	0.704441
S-04	Bacteria;Patescibacteria;Paceibacteria;UBA9983_A;unclassified;unclassified;unclassified	0.31	0.949464
S-04	Bacteria;Patescibacteria;Paceibacteria;unclassified;unclassified;unclassified;unclassified	0.12	0.367534
S-04	Bacteria;Patescibacteria;unclassified;unclassified;unclassified;unclassified;unclassified	0.04	0.122511
S-04	Bacteria;Pseudomonadota;Alphaproteobacteria;Azospirillales;Azospirillaceae;unclassified;unclassified	0.36	1.1026
S-04	Bacteria;Pseudomonadota;Alphaproteobacteria;Elsterales;Elsteraceae;unclassified;unclassified	0.11	0.336907
S-04	Bacteria;Pseudomonadota;Alphaproteobacteria;Rhizobiales;Beijerinckiaceae;unclassified;unclassified	0.11	0.336907
S-04	Bacteria;Pseudomonadota;Alphaproteobacteria;Rhizobiales;Xanthobacteraceae;unclassified;unclassified	0.11	0.336907
S-04	Bacteria;Pseudomonadota;Alphaproteobacteria;Rhizobiales;unclassified;unclassified;unclassified	0.66	2.02144
S-04	Bacteria;Pseudomonadota;Alphaproteobacteria;Rhodobacterales;Rhodobacteraceae;unclassified;unclassified	0.11	0.336907
S-04	Bacteria;Pseudomonadota;Alphaproteobacteria;Sphingomonadales;Sphingomonadaceae;Novosphingobium;unclassified	0.45	1.37825
S-04	Bacteria;Pseudomonadota;Alphaproteobacteria;Sphingomonadales;Sphingomonadaceae;unclassified;unclassified	0.67	2.05207
S-04	Bacteria;Pseudomonadota;Alphaproteobacteria;Sphingomonadales;unclassified;unclassified;unclassified	0.08	0.245023
S-04	Bacteria;Pseudomonadota;Alphaproteobacteria;unclassified;unclassified;unclassified;unclassified	3.97	12.1593
S-04	Bacteria;Pseudomonadota;Gammaproteobacteria;Burkholderiales;Burkholderiaceae;Polynucleobacter;Polynucleobacter sp018687095	0.24	0.735069
S-04	Bacteria;Pseudomonadota;Gammaproteobacteria;Burkholderiales;Burkholderiaceae;Polynucleobacter;Polynucleobacter tropicus	0.55	1.68453
S-04	Bacteria;Pseudomonadota;Gammaproteobacteria;Burkholderiales;Burkholderiaceae;Polynucleobacter;unclassified	0.65	1.99081
S-04	Bacteria;Pseudomonadota;Gammaproteobacteria;Burkholderiales;Burkholderiaceae;unclassified;unclassified	0.08	0.245023
S-04	Bacteria;Pseudomonadota;Gammaproteobacteria;Burkholderiales;Burkholderiaceae_B;Hydrogenophaga;unclassified	0.16	0.490046
S-04	Bacteria;Pseudomonadota;Gammaproteobacteria;Burkholderiales;Burkholderiaceae_B;Hylemonella;unclassified	0.37	1.13323
S-04	Bacteria;Pseudomonadota;Gammaproteobacteria;Burkholderiales;Burkholderiaceae_B;Limnohabitans;unclassified	1.53	4.68606
S-04	Bacteria;Pseudomonadota;Gammaproteobacteria;Burkholderiales;Burkholderiaceae_B;Limnohabitans_A;unclassified	0.28	0.85758
S-04	Bacteria;Pseudomonadota;Gammaproteobacteria;Burkholderiales;Burkholderiaceae_B;Ramlibacter;unclassified	0.48	1.47014
S-04	Bacteria;Pseudomonadota;Gammaproteobacteria;Burkholderiales;Burkholderiaceae_B;unclassified;unclassified	3.37	10.3216
S-04	Bacteria;Pseudomonadota;Gammaproteobacteria;Burkholderiales;Methylophilaceae;Methylotenera;unclassified	0.29	0.888208
S-04	Bacteria;Pseudomonadota;Gammaproteobacteria;Burkholderiales;Methylophilaceae;unclassified;unclassified	0.51	1.56202
S-04	Bacteria;Pseudomonadota;Gammaproteobacteria;Burkholderiales;UBA11063;Aquella;unclassified	0.53	1.62328
S-04	Bacteria;Pseudomonadota;Gammaproteobacteria;Burkholderiales;unclassified;unclassified;unclassified	1.06	3.24655
S-04	Bacteria;Pseudomonadota;Gammaproteobacteria;unclassified;unclassified;unclassified;unclassified	1.09	3.33844
S-04	Bacteria;Pseudomonadota;unclassified;unclassified;unclassified;unclassified;unclassified	0.18	0.551302
S-04	Bacteria;Spirochaetota;Leptospirae;Leptospirales;Leptonemataceae;JABAAI01;unclassified	0.19	0.58193
S-04	Bacteria;Spirochaetota;Leptospirae;Leptospirales;Leptonemataceae;unclassified;unclassified	0.5	1.53139
S-04	Bacteria;Verrucomicrobiota;Verrucomicrobiae;Opitutales;UBA953;UBA953;unclassified	1.05	3.21593
S-04	Bacteria;Verrucomicrobiota;Verrucomicrobiae;unclassified;unclassified;unclassified;unclassified	0.04	0.122511
S-04	Bacteria;Verrucomicrobiota;unclassified;unclassified;unclassified;unclassified;unclassified	0.04	0.122511
S-04	Bacteria;unclassified;unclassified;unclassified;unclassified;unclassified;unclassified	2.08	6.3706
W-01	Archaea;unclassified;unclassified;unclassified;unclassified;unclassified;unclassified	0.45	0.410771
W-01	Bacteria;Actinomycetota;Acidimicrobiia;Acidimicrobiales;RAAP-2;CAIQEU01;unclassified	0.77	0.702875
W-01	Bacteria;Actinomycetota;Acidimicrobiia;Acidimicrobiales;RAAP-2;unclassified;unclassified	0.04	0.036513
W-01	Bacteria;Actinomycetota;Acidimicrobiia;Acidimicrobiales;unclassified;unclassified;unclassified	0.04	0.036513
W-01	Bacteria;Actinomycetota;Actinomycetia;Actinomycetales;Microbacteriaceae;CAIOLM01;CAIOLM01 sp024644865	0.21	0.191693
W-01	Bacteria;Actinomycetota;Actinomycetia;Actinomycetales;Microbacteriaceae;CAIOLM01;unclassified	0.81	0.739388
W-01	Bacteria;Actinomycetota;Actinomycetia;Actinomycetales;Microbacteriaceae;Rhodoluna;unclassified	8.18	7.46691
W-01	Bacteria;Actinomycetota;Actinomycetia;Actinomycetales;Microbacteriaceae;unclassified;unclassified	1.17	1.06801
W-01	Bacteria;Actinomycetota;Actinomycetia;Nanopelagicales;Nanopelagicaceae;AAA044-D11;unclassified	4.84	4.41807
W-01	Bacteria;Actinomycetota;Actinomycetia;Nanopelagicales;Nanopelagicaceae;PALSA-747;unclassified	3.68	3.3592
W-01	Bacteria;Actinomycetota;Actinomycetia;Nanopelagicales;Nanopelagicaceae;unclassified;unclassified	1.02	0.931082
W-01	Bacteria;Actinomycetota;Actinomycetia;unclassified;unclassified;unclassified;unclassified	0.31	0.282976
W-01	Bacteria;Actinomycetota;unclassified;unclassified;unclassified;unclassified;unclassified	0.21	0.191693
W-01	Bacteria;Bacillota;Bacilli;Paenibacillales;NBRC-103111;unclassified;unclassified	0.28	0.255591
W-01	Bacteria;Bacillota;Bacilli;Paenibacillales;Paenibacillaceae;unclassified;unclassified	0.34	0.310361
W-01	Bacteria;Bacillota;Bacilli;Paenibacillales;unclassified;unclassified;unclassified	0.29	0.264719
W-01	Bacteria;Bacillota;Bacilli;unclassified;unclassified;unclassified;unclassified	0.17	0.15518
W-01	Bacteria;Bacteroidota;Bacteroidia;Chitinophagales;CAIODY01;CAIODY01;unclassified	0.2	0.182565
W-01	Bacteria;Bacteroidota;Bacteroidia;Chitinophagales;CAIODY01;JAHEYX01;unclassified	0.71	0.648106
W-01	Bacteria;Bacteroidota;Bacteroidia;Chitinophagales;CAIODY01;unclassified;unclassified	0.05	0.0456413
W-01	Bacteria;Bacteroidota;Bacteroidia;Chitinophagales;Chitinophagaceae;CAILAF01;unclassified	0.42	0.383387
W-01	Bacteria;Bacteroidota;Bacteroidia;Chitinophagales;Chitinophagaceae;Sediminibacterium;Sediminibacterium sp903874055	0.4	0.36513
W-01	Bacteria;Bacteroidota;Bacteroidia;Chitinophagales;Chitinophagaceae;Sediminibacterium;Sediminibacterium sp903938445	0.71	0.648106
W-01	Bacteria;Bacteroidota;Bacteroidia;Chitinophagales;Chitinophagaceae;Sediminibacterium;unclassified	2.14	1.95345
W-01	Bacteria;Bacteroidota;Bacteroidia;Chitinophagales;Chitinophagaceae;unclassified;unclassified	0.7	0.638978
W-01	Bacteria;Bacteroidota;Bacteroidia;Chitinophagales;unclassified;unclassified;unclassified	0.06	0.0547695
W-01	Bacteria;Bacteroidota;Bacteroidia;Flavobacteriales;Flavobacteriaceae;Flavobacterium;Flavobacterium sp001464475	0.24	0.219078
W-01	Bacteria;Bacteroidota;Bacteroidia;Flavobacteriales;Flavobacteriaceae;Flavobacterium;unclassified	0.87	0.794158
W-01	Bacteria;Bacteroidota;Bacteroidia;Flavobacteriales;unclassified;unclassified;unclassified	0.01	0.00912825
W-01	Bacteria;Bacteroidota;Bacteroidia;unclassified;unclassified;unclassified;unclassified	0.33	0.301232
W-01	Bacteria;Planctomycetota;UBA11346;UBA11346;UBA11346;CAIUVD01;unclassified	0.41	0.374258
W-01	Bacteria;Planctomycetota;UBA11346;UBA11346;UBA11346;unclassified;unclassified	0.12	0.109539
W-01	Bacteria;Pseudomonadota;Alphaproteobacteria;Rhizobiales;Beijerinckiaceae;CAIUPE01;unclassified	1.4	1.27796
W-01	Bacteria;Pseudomonadota;Alphaproteobacteria;Rhizobiales;Beijerinckiaceae;unclassified;unclassified	0.07	0.0638978
W-01	Bacteria;Pseudomonadota;Alphaproteobacteria;Rhizobiales;unclassified;unclassified;unclassified	0.2	0.182565
W-01	Bacteria;Pseudomonadota;Alphaproteobacteria;Sphingomonadales;Sphingomonadaceae;Croceicoccus;unclassified	0.11	0.100411
W-01	Bacteria;Pseudomonadota;Alphaproteobacteria;Sphingomonadales;Sphingomonadaceae;Novosphingobium;unclassified	8.54	7.79553
W-01	Bacteria;Pseudomonadota;Alphaproteobacteria;Sphingomonadales;Sphingomonadaceae;unclassified;unclassified	3.48	3.17663
W-01	Bacteria;Pseudomonadota;Alphaproteobacteria;unclassified;unclassified;unclassified;unclassified	0.54	0.492926
W-01	Bacteria;Pseudomonadota;Gammaproteobacteria;Burkholderiales;Burkholderiaceae;Polynucleobacter;Polynucleobacter sp018687095	0.91	0.830671
W-01	Bacteria;Pseudomonadota;Gammaproteobacteria;Burkholderiales;Burkholderiaceae;Polynucleobacter;Polynucleobacter tropicus	1.29	1.17754
W-01	Bacteria;Pseudomonadota;Gammaproteobacteria;Burkholderiales;Burkholderiaceae;Polynucleobacter;unclassified	5.19	4.73756
W-01	Bacteria;Pseudomonadota;Gammaproteobacteria;Burkholderiales;Burkholderiaceae;Undibacterium;Undibacterium rugosum	0.75	0.684619
W-01	Bacteria;Pseudomonadota;Gammaproteobacteria;Burkholderiales;Burkholderiaceae;Undibacterium;unclassified	0.41	0.374258
W-01	Bacteria;Pseudomonadota;Gammaproteobacteria;Burkholderiales;Burkholderiaceae;unclassified;unclassified	0.29	0.264719
W-01	Bacteria;Pseudomonadota;Gammaproteobacteria;Burkholderiales;Burkholderiaceae_B;Acidovorax;unclassified	0.25	0.228206
W-01	Bacteria;Pseudomonadota;Gammaproteobacteria;Burkholderiales;Burkholderiaceae_B;Acidovorax_A;unclassified	0.19	0.173437
W-01	Bacteria;Pseudomonadota;Gammaproteobacteria;Burkholderiales;Burkholderiaceae_B;Acidovorax_C;unclassified	0.11	0.100411
W-01	Bacteria;Pseudomonadota;Gammaproteobacteria;Burkholderiales;Burkholderiaceae_B;Comamonas;unclassified	0.39	0.356002
W-01	Bacteria;Pseudomonadota;Gammaproteobacteria;Burkholderiales;Burkholderiaceae_B;Curvibacter;unclassified	0.5	0.456413
W-01	Bacteria;Pseudomonadota;Gammaproteobacteria;Burkholderiales;Burkholderiaceae_B;Giesbergeria;unclassified	0.2	0.182565
W-01	Bacteria;Pseudomonadota;Gammaproteobacteria;Burkholderiales;Burkholderiaceae_B;Hydrogenophaga;unclassified	1.29	1.17754
W-01	Bacteria;Pseudomonadota;Gammaproteobacteria;Burkholderiales;Burkholderiaceae_B;Hylemonella;unclassified	2.89	2.63806
W-01	Bacteria;Pseudomonadota;Gammaproteobacteria;Burkholderiales;Burkholderiaceae_B;Ideonella;unclassified	0.12	0.109539
W-01	Bacteria;Pseudomonadota;Gammaproteobacteria;Burkholderiales;Burkholderiaceae_B;Limnohabitans;Limnohabitans sp903925445	2.08	1.89868
W-01	Bacteria;Pseudomonadota;Gammaproteobacteria;Burkholderiales;Burkholderiaceae_B;Limnohabitans;unclassified	13.46	12.2866
W-01	Bacteria;Pseudomonadota;Gammaproteobacteria;Burkholderiales;Burkholderiaceae_B;Limnohabitans_A;Limnohabitans_A radicicola	0.68	0.620721
W-01	Bacteria;Pseudomonadota;Gammaproteobacteria;Burkholderiales;Burkholderiaceae_B;Limnohabitans_A;unclassified	3.6	3.28617
W-01	Bacteria;Pseudomonadota;Gammaproteobacteria;Burkholderiales;Burkholderiaceae_B;Ottowia;unclassified	0.22	0.200822
W-01	Bacteria;Pseudomonadota;Gammaproteobacteria;Burkholderiales;Burkholderiaceae_B;Pelomonas;Pelomonas sp021353235	0.18	0.164309
W-01	Bacteria;Pseudomonadota;Gammaproteobacteria;Burkholderiales;Burkholderiaceae_B;Pelomonas;unclassified	0.46	0.4199
W-01	Bacteria;Pseudomonadota;Gammaproteobacteria;Burkholderiales;Burkholderiaceae_B;Polaromonas;unclassified	0.25	0.228206
W-01	Bacteria;Pseudomonadota;Gammaproteobacteria;Burkholderiales;Burkholderiaceae_B;Ramlibacter;unclassified	0.35	0.319489
W-01	Bacteria;Pseudomonadota;Gammaproteobacteria;Burkholderiales;Burkholderiaceae_B;Rhodoferax;unclassified	0.57	0.52031
W-01	Bacteria;Pseudomonadota;Gammaproteobacteria;Burkholderiales;Burkholderiaceae_B;Rhodoferax_C;unclassified	3.3	3.01232
W-01	Bacteria;Pseudomonadota;Gammaproteobacteria;Burkholderiales;Burkholderiaceae_B;Variovorax;unclassified	0.19	0.173437
W-01	Bacteria;Pseudomonadota;Gammaproteobacteria;Burkholderiales;Burkholderiaceae_B;unclassified;unclassified	11.47	10.4701
W-01	Bacteria;Pseudomonadota;Gammaproteobacteria;Burkholderiales;Chromobacteriaceae;Aquitalea;Aquitalea denitrificans	0.23	0.20995
W-01	Bacteria;Pseudomonadota;Gammaproteobacteria;Burkholderiales;Chromobacteriaceae;Aquitalea;Aquitalea pelogenes	0.81	0.739388
W-01	Bacteria;Pseudomonadota;Gammaproteobacteria;Burkholderiales;Chromobacteriaceae;Aquitalea;Aquitalea sp003693445	0.26	0.237335
W-01	Bacteria;Pseudomonadota;Gammaproteobacteria;Burkholderiales;Chromobacteriaceae;Aquitalea;unclassified	0.42	0.383387
W-01	Bacteria;Pseudomonadota;Gammaproteobacteria;Burkholderiales;Chromobacteriaceae;unclassified;unclassified	0.04	0.036513
W-01	Bacteria;Pseudomonadota;Gammaproteobacteria;Burkholderiales;Methylophilaceae;Methylopumilus_A;Methylopumilus_A sp903909015	0.79	0.721132
W-01	Bacteria;Pseudomonadota;Gammaproteobacteria;Burkholderiales;Methylophilaceae;Methylopumilus_A;unclassified	2.16	1.9717
W-01	Bacteria;Pseudomonadota;Gammaproteobacteria;Burkholderiales;Methylophilaceae;Methylotenera;unclassified	0.32	0.292104
W-01	Bacteria;Pseudomonadota;Gammaproteobacteria;Burkholderiales;Methylophilaceae;unclassified;unclassified	1.47	1.34185
W-01	Bacteria;Pseudomonadota;Gammaproteobacteria;Burkholderiales;unclassified;unclassified;unclassified	1.76	1.60657
W-01	Bacteria;Pseudomonadota;Gammaproteobacteria;Steroidobacterales;Steroidobacteraceae;CAIYLH01;unclassified	1.02	0.931082
W-01	Bacteria;Pseudomonadota;Gammaproteobacteria;Steroidobacterales;Steroidobacteraceae;unclassified;unclassified	0.19	0.173437
W-01	Bacteria;Pseudomonadota;Gammaproteobacteria;unclassified;unclassified;unclassified;unclassified	0.5	0.456413
W-01	Bacteria;Pseudomonadota;unclassified;unclassified;unclassified;unclassified;unclassified	0.67	0.611593
W-01	Bacteria;Verrucomicrobiota;Verrucomicrobiae;Opitutales;Opitutaceae;unclassified;unclassified	0.27	0.246463
W-01	Bacteria;Verrucomicrobiota;Verrucomicrobiae;Opitutales;UBA953;UBA953;unclassified	1.09	0.994979
W-01	Bacteria;Verrucomicrobiota;Verrucomicrobiae;Opitutales;unclassified;unclassified;unclassified	0.04	0.036513
W-01	Bacteria;Verrucomicrobiota;Verrucomicrobiae;unclassified;unclassified;unclassified;unclassified	0.04	0.036513
W-01	Bacteria;Verrucomicrobiota;unclassified;unclassified;unclassified;unclassified;unclassified	0.08	0.073026
W-01	Bacteria;unclassified;unclassified;unclassified;unclassified;unclassified;unclassified	1.28	1.16842
W-02	Archaea;unclassified;unclassified;unclassified;unclassified;unclassified;unclassified	0.45	0.397141
W-02	Bacteria;Actinomycetota;Acidimicrobiia;Acidimicrobiales;RAAP-2;CAIQEU01;unclassified	0.76	0.670726
W-02	Bacteria;Actinomycetota;Acidimicrobiia;Acidimicrobiales;RAAP-2;unclassified;unclassified	0.11	0.0970788
W-02	Bacteria;Actinomycetota;Acidimicrobiia;Acidimicrobiales;unclassified;unclassified;unclassified	0.28	0.24711
W-02	Bacteria;Actinomycetota;Actinomycetia;Actinomycetales;Microbacteriaceae;CAIOLM01;unclassified	1.16	1.02374
W-02	Bacteria;Actinomycetota;Actinomycetia;Actinomycetales;Microbacteriaceae;Rhodoluna;unclassified	6.8	6.00124
W-02	Bacteria;Actinomycetota;Actinomycetia;Actinomycetales;Microbacteriaceae;unclassified;unclassified	1.21	1.06787
W-02	Bacteria;Actinomycetota;Actinomycetia;Actinomycetales;unclassified;unclassified;unclassified	0.45	0.397141
W-02	Bacteria;Actinomycetota;Actinomycetia;Nanopelagicales;CAIYMF01;WLRQ01;unclassified	0.5	0.441267
W-02	Bacteria;Actinomycetota;Actinomycetia;Nanopelagicales;Nanopelagicaceae;AAA044-D11;unclassified	4.38	3.8655
W-02	Bacteria;Actinomycetota;Actinomycetia;Nanopelagicales;Nanopelagicaceae;OMHY01;unclassified	0.18	0.158856
W-02	Bacteria;Actinomycetota;Actinomycetia;Nanopelagicales;Nanopelagicaceae;PALSA-747;unclassified	4.04	3.56544
W-02	Bacteria;Actinomycetota;Actinomycetia;Nanopelagicales;Nanopelagicaceae;unclassified;unclassified	0.89	0.785456
W-02	Bacteria;Actinomycetota;Actinomycetia;Nanopelagicales;unclassified;unclassified;unclassified	0.42	0.370665
W-02	Bacteria;Actinomycetota;Actinomycetia;unclassified;unclassified;unclassified;unclassified	0.57	0.503045
W-02	Bacteria;Actinomycetota;unclassified;unclassified;unclassified;unclassified;unclassified	0.18	0.158856
W-02	Bacteria;Bacillota;Bacilli;Paenibacillales;NBRC-103111;unclassified;unclassified	0.31	0.273586
W-02	Bacteria;Bacillota;Bacilli;Paenibacillales;Paenibacillaceae;unclassified;unclassified	0.26	0.229459
W-02	Bacteria;Bacillota;Bacilli;Paenibacillales;unclassified;unclassified;unclassified	0.31	0.273586
W-02	Bacteria;Bacillota;Bacilli;unclassified;unclassified;unclassified;unclassified	0.2	0.176507
W-02	Bacteria;Bacteroidota;Bacteroidia;Chitinophagales;CAIODY01;CAIODY01;unclassified	0.28	0.24711
W-02	Bacteria;Bacteroidota;Bacteroidia;Chitinophagales;CAIODY01;JAHEYX01;unclassified	0.71	0.6266
W-02	Bacteria;Bacteroidota;Bacteroidia;Chitinophagales;CAIODY01;unclassified;unclassified	0.05	0.0441267
W-02	Bacteria;Bacteroidota;Bacteroidia;Chitinophagales;Chitinophagaceae;CAILAF01;unclassified	0.42	0.370665
W-02	Bacteria;Bacteroidota;Bacteroidia;Chitinophagales;Chitinophagaceae;Sediminibacterium;Sediminibacterium sp903874055	0.33	0.291236
W-02	Bacteria;Bacteroidota;Bacteroidia;Chitinophagales;Chitinophagaceae;Sediminibacterium;Sediminibacterium sp903938445	0.75	0.661901
W-02	Bacteria;Bacteroidota;Bacteroidia;Chitinophagales;Chitinophagaceae;Sediminibacterium;unclassified	2.31	2.03866
W-02	Bacteria;Bacteroidota;Bacteroidia;Chitinophagales;Chitinophagaceae;unclassified;unclassified	0.97	0.856059
W-02	Bacteria;Bacteroidota;Bacteroidia;Chitinophagales;unclassified;unclassified;unclassified	0.13	0.11473
W-02	Bacteria;Bacteroidota;Bacteroidia;Cytophagales;Cyclobacteriaceae;ELB16-189;unclassified	0.31	0.273586
W-02	Bacteria;Bacteroidota;Bacteroidia;Cytophagales;Cyclobacteriaceae;unclassified;unclassified	0.08	0.0706028
W-02	Bacteria;Bacteroidota;Bacteroidia;Cytophagales;unclassified;unclassified;unclassified	0.15	0.13238
W-02	Bacteria;Bacteroidota;Bacteroidia;Flavobacteriales;Flavobacteriaceae;Flavobacterium;Flavobacterium sp001464475	0.24	0.211808
W-02	Bacteria;Bacteroidota;Bacteroidia;Flavobacteriales;Flavobacteriaceae;Flavobacterium;unclassified	0.87	0.767805
W-02	Bacteria;Bacteroidota;Bacteroidia;Flavobacteriales;unclassified;unclassified;unclassified	0.01	0.00882535
W-02	Bacteria;Bacteroidota;Bacteroidia;unclassified;unclassified;unclassified;unclassified	0.58	0.51187
W-02	Bacteria;Cyanobacteriota;Cyanobacteriia;unclassified;unclassified;unclassified;unclassified	0.25	0.220634
W-02	Bacteria;Myxococcota;Polyangia;Polyangiales;Polyangiaceae;NIC37A-2;unclassified	0.68	0.600124
W-02	Bacteria;Myxococcota;Polyangia;Polyangiales;Polyangiaceae;unclassified;unclassified	0.23	0.202983
W-02	Bacteria;Myxococcota;unclassified;unclassified;unclassified;unclassified;unclassified	0.04	0.0353014
W-02	Bacteria;Planctomycetota;UBA11346;UBA11346;UBA11346;BOG-1363;unclassified	0.1	0.0882535
W-02	Bacteria;Planctomycetota;UBA11346;UBA11346;UBA11346;CAIUVD01;unclassified	0.67	0.591298
W-02	Bacteria;Planctomycetota;UBA11346;UBA11346;UBA11346;unclassified;unclassified	0.22	0.194158
W-02	Bacteria;Planctomycetota;unclassified;unclassified;unclassified;unclassified;unclassified	0.12	0.105904
W-02	Bacteria;Pseudomonadota;Alphaproteobacteria;Caulobacterales;Caulobacteraceae;Brevundimonas;unclassified	0.11	0.0970788
W-02	Bacteria;Pseudomonadota;Alphaproteobacteria;Reyranellales;Reyranellaceae;Reyranella;unclassified	0.15	0.13238
W-02	Bacteria;Pseudomonadota;Alphaproteobacteria;Rhizobiales;Beijerinckiaceae;CAIUPE01;unclassified	1.27	1.12082
W-02	Bacteria;Pseudomonadota;Alphaproteobacteria;Rhizobiales;Beijerinckiaceae;unclassified;unclassified	0.08	0.0706028
W-02	Bacteria;Pseudomonadota;Alphaproteobacteria;Rhizobiales;unclassified;unclassified;unclassified	0.39	0.344189
W-02	Bacteria;Pseudomonadota;Alphaproteobacteria;Sphingomonadales;Sphingomonadaceae;Croceibacterium;unclassified	0.11	0.0970788
W-02	Bacteria;Pseudomonadota;Alphaproteobacteria;Sphingomonadales;Sphingomonadaceae;Erythrobacter;unclassified	0.12	0.105904
W-02	Bacteria;Pseudomonadota;Alphaproteobacteria;Sphingomonadales;Sphingomonadaceae;Novosphingobium;unclassified	9.53	8.41056
W-02	Bacteria;Pseudomonadota;Alphaproteobacteria;Sphingomonadales;Sphingomonadaceae;Sphingomonas;unclassified	0.12	0.105904
W-02	Bacteria;Pseudomonadota;Alphaproteobacteria;Sphingomonadales;Sphingomonadaceae;unclassified;unclassified	4.57	4.03318
W-02	Bacteria;Pseudomonadota;Alphaproteobacteria;unclassified;unclassified;unclassified;unclassified	1.12	0.988439
W-02	Bacteria;Pseudomonadota;Gammaproteobacteria;Burkholderiales;Burkholderiaceae;Polynucleobacter;Polynucleobacter sp018687095	0.67	0.591298
W-02	Bacteria;Pseudomonadota;Gammaproteobacteria;Burkholderiales;Burkholderiaceae;Polynucleobacter;Polynucleobacter tropicus	1.66	1.46501
W-02	Bacteria;Pseudomonadota;Gammaproteobacteria;Burkholderiales;Burkholderiaceae;Polynucleobacter;unclassified	5.34	4.71273
W-02	Bacteria;Pseudomonadota;Gammaproteobacteria;Burkholderiales;Burkholderiaceae;unclassified;unclassified	0.2	0.176507
W-02	Bacteria;Pseudomonadota;Gammaproteobacteria;Burkholderiales;Burkholderiaceae_B;Acidovorax;unclassified	0.48	0.423617
W-02	Bacteria;Pseudomonadota;Gammaproteobacteria;Burkholderiales;Burkholderiaceae_B;Acidovorax_A;unclassified	0.11	0.0970788
W-02	Bacteria;Pseudomonadota;Gammaproteobacteria;Burkholderiales;Burkholderiaceae_B;Comamonas;unclassified	0.17	0.150031
W-02	Bacteria;Pseudomonadota;Gammaproteobacteria;Burkholderiales;Burkholderiaceae_B;Curvibacter;unclassified	0.18	0.158856
W-02	Bacteria;Pseudomonadota;Gammaproteobacteria;Burkholderiales;Burkholderiaceae_B;Giesbergeria;unclassified	0.22	0.194158
W-02	Bacteria;Pseudomonadota;Gammaproteobacteria;Burkholderiales;Burkholderiaceae_B;Hydrogenophaga;unclassified	1.64	1.44736
W-02	Bacteria;Pseudomonadota;Gammaproteobacteria;Burkholderiales;Burkholderiaceae_B;Hylemonella;unclassified	2.5	2.20634
W-02	Bacteria;Pseudomonadota;Gammaproteobacteria;Burkholderiales;Burkholderiaceae_B;JAAFIP01;unclassified	0.1	0.0882535
W-02	Bacteria;Pseudomonadota;Gammaproteobacteria;Burkholderiales;Burkholderiaceae_B;Limnohabitans;Limnohabitans sp903925445	2.09	1.8445
W-02	Bacteria;Pseudomonadota;Gammaproteobacteria;Burkholderiales;Burkholderiaceae_B;Limnohabitans;unclassified	12.06	10.6434
W-02	Bacteria;Pseudomonadota;Gammaproteobacteria;Burkholderiales;Burkholderiaceae_B;Limnohabitans_A;Limnohabitans_A radicicola	0.52	0.458918
W-02	Bacteria;Pseudomonadota;Gammaproteobacteria;Burkholderiales;Burkholderiaceae_B;Limnohabitans_A;unclassified	3	2.6476
W-02	Bacteria;Pseudomonadota;Gammaproteobacteria;Burkholderiales;Burkholderiaceae_B;Ottowia;unclassified	0.11	0.0970788
W-02	Bacteria;Pseudomonadota;Gammaproteobacteria;Burkholderiales;Burkholderiaceae_B;Pelomonas;unclassified	0.65	0.573648
W-02	Bacteria;Pseudomonadota;Gammaproteobacteria;Burkholderiales;Burkholderiaceae_B;Polaromonas;unclassified	0.44	0.388315
W-02	Bacteria;Pseudomonadota;Gammaproteobacteria;Burkholderiales;Burkholderiaceae_B;Ramlibacter;unclassified	0.34	0.300062
W-02	Bacteria;Pseudomonadota;Gammaproteobacteria;Burkholderiales;Burkholderiaceae_B;Rhodoferax;unclassified	0.41	0.361839
W-02	Bacteria;Pseudomonadota;Gammaproteobacteria;Burkholderiales;Burkholderiaceae_B;Rhodoferax_C;unclassified	2.04	1.80037
W-02	Bacteria;Pseudomonadota;Gammaproteobacteria;Burkholderiales;Burkholderiaceae_B;unclassified;unclassified	12.02	10.6081
W-02	Bacteria;Pseudomonadota;Gammaproteobacteria;Burkholderiales;Methylophilaceae;Methylopumilus_A;Methylopumilus_A sp903909015	0.82	0.723678
W-02	Bacteria;Pseudomonadota;Gammaproteobacteria;Burkholderiales;Methylophilaceae;Methylopumilus_A;unclassified	2.59	2.28576
W-02	Bacteria;Pseudomonadota;Gammaproteobacteria;Burkholderiales;Methylophilaceae;Methylotenera;unclassified	0.35	0.308887
W-02	Bacteria;Pseudomonadota;Gammaproteobacteria;Burkholderiales;Methylophilaceae;RFPI01;unclassified	0.15	0.13238
W-02	Bacteria;Pseudomonadota;Gammaproteobacteria;Burkholderiales;Methylophilaceae;unclassified;unclassified	1.81	1.59739
W-02	Bacteria;Pseudomonadota;Gammaproteobacteria;Burkholderiales;Rhodocyclaceae;unclassified;unclassified	0.11	0.0970788
W-02	Bacteria;Pseudomonadota;Gammaproteobacteria;Burkholderiales;unclassified;unclassified;unclassified	1.6	1.41206
W-02	Bacteria;Pseudomonadota;Gammaproteobacteria;Pseudomonadales;Cellvibrionaceae;Cellvibrio;unclassified	0.23	0.202983
W-02	Bacteria;Pseudomonadota;Gammaproteobacteria;Pseudomonadales;Pseudomonadaceae;Pseudomonas_B;Pseudomonas_B luteola	0.13	0.11473
W-02	Bacteria;Pseudomonadota;Gammaproteobacteria;Pseudomonadales;Pseudomonadaceae;Pseudomonas_B;unclassified	0.02	0.0176507
W-02	Bacteria;Pseudomonadota;Gammaproteobacteria;Pseudomonadales;unclassified;unclassified;unclassified	0.24	0.211808
W-02	Bacteria;Pseudomonadota;Gammaproteobacteria;Steroidobacterales;Steroidobacteraceae;CAIYLH01;unclassified	1.02	0.900185
W-02	Bacteria;Pseudomonadota;Gammaproteobacteria;Steroidobacterales;Steroidobacteraceae;unclassified;unclassified	0.27	0.238284
W-02	Bacteria;Pseudomonadota;Gammaproteobacteria;unclassified;unclassified;unclassified;unclassified	0.48	0.423617
W-02	Bacteria;Verrucomicrobiota;Verrucomicrobiae;Opitutales;Opitutaceae;Lacunisphaera;unclassified	0.69	0.608949
W-02	Bacteria;Verrucomicrobiota;Verrucomicrobiae;Opitutales;Opitutaceae;Rariglobus;unclassified	0.24	0.211808
W-02	Bacteria;Verrucomicrobiota;Verrucomicrobiae;Opitutales;Opitutaceae;unclassified;unclassified	0.84	0.741329
W-02	Bacteria;Verrucomicrobiota;Verrucomicrobiae;Opitutales;UBA953;UBA953;unclassified	1.09	0.961963
W-02	Bacteria;Verrucomicrobiota;Verrucomicrobiae;Pedosphaerales;UBA11358;UBA11358;unclassified	0.16	0.141206
W-02	Bacteria;Verrucomicrobiota;Verrucomicrobiae;Pedosphaerales;unclassified;unclassified;unclassified	0.17	0.150031
W-02	Bacteria;Verrucomicrobiota;Verrucomicrobiae;unclassified;unclassified;unclassified;unclassified	0.12	0.105904
W-02	Bacteria;Verrucomicrobiota;unclassified;unclassified;unclassified;unclassified;unclassified	0.07	0.0617774
W-02	Bacteria;unclassified;unclassified;unclassified;unclassified;unclassified;unclassified	1.63	1.43853
W-03	Archaea;unclassified;unclassified;unclassified;unclassified;unclassified;unclassified	0.77	0.710857
W-03	Bacteria;Actinomycetota;Acidimicrobiia;Acidimicrobiales;RAAP-2;CAIQEU01;unclassified	0.91	0.840103
W-03	Bacteria;Actinomycetota;Acidimicrobiia;Acidimicrobiales;RAAP-2;unclassified;unclassified	0.03	0.0276957
W-03	Bacteria;Actinomycetota;Acidimicrobiia;Acidimicrobiales;unclassified;unclassified;unclassified	0.2	0.184638
W-03	Bacteria;Actinomycetota;Actinomycetia;Actinomycetales;Microbacteriaceae;CAIOLM01;CAIOLM01 sp024644865	0.23	0.212334
W-03	Bacteria;Actinomycetota;Actinomycetia;Actinomycetales;Microbacteriaceae;CAIOLM01;unclassified	0.96	0.886263
W-03	Bacteria;Actinomycetota;Actinomycetia;Actinomycetales;Microbacteriaceae;Rhodoluna;unclassified	7.13	6.58235
W-03	Bacteria;Actinomycetota;Actinomycetia;Actinomycetales;Microbacteriaceae;unclassified;unclassified	1.04	0.960118
W-03	Bacteria;Actinomycetota;Actinomycetia;Actinomycetales;unclassified;unclassified;unclassified	0.07	0.0646233
W-03	Bacteria;Actinomycetota;Actinomycetia;Nanopelagicales;Nanopelagicaceae;AAA044-D11;unclassified	4.6	4.24668
W-03	Bacteria;Actinomycetota;Actinomycetia;Nanopelagicales;Nanopelagicaceae;CAIMZW-01;unclassified	0.13	0.120015
W-03	Bacteria;Actinomycetota;Actinomycetia;Nanopelagicales;Nanopelagicaceae;PALSA-747;unclassified	4	3.69276
W-03	Bacteria;Actinomycetota;Actinomycetia;Nanopelagicales;Nanopelagicaceae;unclassified;unclassified	1.47	1.35709
W-03	Bacteria;Actinomycetota;Actinomycetia;Nanopelagicales;unclassified;unclassified;unclassified	0.16	0.14771
W-03	Bacteria;Actinomycetota;Actinomycetia;unclassified;unclassified;unclassified;unclassified	0.39	0.360044
W-03	Bacteria;Actinomycetota;unclassified;unclassified;unclassified;unclassified;unclassified	0.05	0.0461595
W-03	Bacteria;Bacillota;Bacilli;Paenibacillales;NBRC-103111;unclassified;unclassified	0.27	0.249261
W-03	Bacteria;Bacillota;Bacilli;Paenibacillales;Paenibacillaceae;unclassified;unclassified	0.34	0.313885
W-03	Bacteria;Bacillota;Bacilli;Paenibacillales;unclassified;unclassified;unclassified	0.3	0.276957
W-03	Bacteria;Bacillota;Bacilli;unclassified;unclassified;unclassified;unclassified	0.17	0.156942
W-03	Bacteria;Bacteroidota;Bacteroidia;Chitinophagales;CAIODY01;CAIODY01;unclassified	0.16	0.14771
W-03	Bacteria;Bacteroidota;Bacteroidia;Chitinophagales;CAIODY01;JAHEYX01;unclassified	0.71	0.655465
W-03	Bacteria;Bacteroidota;Bacteroidia;Chitinophagales;CAIODY01;unclassified;unclassified	0.12	0.110783
W-03	Bacteria;Bacteroidota;Bacteroidia;Chitinophagales;Chitinophagaceae;CAILAF01;unclassified	0.42	0.38774
W-03	Bacteria;Bacteroidota;Bacteroidia;Chitinophagales;Chitinophagaceae;Ferruginibacter;unclassified	0.11	0.101551
W-03	Bacteria;Bacteroidota;Bacteroidia;Chitinophagales;Chitinophagaceae;Sediminibacterium;Sediminibacterium sp903874055	0.42	0.38774
W-03	Bacteria;Bacteroidota;Bacteroidia;Chitinophagales;Chitinophagaceae;Sediminibacterium;Sediminibacterium sp903938445	0.72	0.664697
W-03	Bacteria;Bacteroidota;Bacteroidia;Chitinophagales;Chitinophagaceae;Sediminibacterium;unclassified	2.31	2.13257
W-03	Bacteria;Bacteroidota;Bacteroidia;Chitinophagales;Chitinophagaceae;unclassified;unclassified	0.65	0.600074
W-03	Bacteria;Bacteroidota;Bacteroidia;Chitinophagales;unclassified;unclassified;unclassified	0.07	0.0646233
W-03	Bacteria;Bacteroidota;Bacteroidia;Flavobacteriales;Flavobacteriaceae;Flavobacterium;Flavobacterium sp001464475	0.24	0.221566
W-03	Bacteria;Bacteroidota;Bacteroidia;Flavobacteriales;Flavobacteriaceae;Flavobacterium;unclassified	0.87	0.803176
W-03	Bacteria;Bacteroidota;Bacteroidia;Flavobacteriales;unclassified;unclassified;unclassified	0.01	0.00923191
W-03	Bacteria;Bacteroidota;Bacteroidia;unclassified;unclassified;unclassified;unclassified	0.39	0.360044
W-03	Bacteria;Planctomycetota;UBA11346;UBA11346;UBA11346;CAIUVD01;unclassified	0.89	0.82164
W-03	Bacteria;Planctomycetota;UBA11346;UBA11346;UBA11346;unclassified;unclassified	0.27	0.249261
W-03	Bacteria;Planctomycetota;unclassified;unclassified;unclassified;unclassified;unclassified	0.07	0.0646233
W-03	Bacteria;Pseudomonadota;Alphaproteobacteria;Rhizobiales;Aestuariivirgaceae;Aestuariivirga;unclassified	0.15	0.138479
W-03	Bacteria;Pseudomonadota;Alphaproteobacteria;Rhizobiales;Aestuariivirgaceae;unclassified;unclassified	0.04	0.0369276
W-03	Bacteria;Pseudomonadota;Alphaproteobacteria;Rhizobiales;Beijerinckiaceae;CAIUPE01;unclassified	1.58	1.45864
W-03	Bacteria;Pseudomonadota;Alphaproteobacteria;Rhizobiales;Beijerinckiaceae;unclassified;unclassified	0.11	0.101551
W-03	Bacteria;Pseudomonadota;Alphaproteobacteria;Rhizobiales;unclassified;unclassified;unclassified	0.16	0.14771
W-03	Bacteria;Pseudomonadota;Alphaproteobacteria;Sphingomonadales;Sphingomonadaceae;Croceibacterium;unclassified	0.11	0.101551
W-03	Bacteria;Pseudomonadota;Alphaproteobacteria;Sphingomonadales;Sphingomonadaceae;Erythrobacter;unclassified	0.11	0.101551
W-03	Bacteria;Pseudomonadota;Alphaproteobacteria;Sphingomonadales;Sphingomonadaceae;Novosphingobium;unclassified	9.48	8.75185
W-03	Bacteria;Pseudomonadota;Alphaproteobacteria;Sphingomonadales;Sphingomonadaceae;unclassified;unclassified	3.78	3.48966
W-03	Bacteria;Pseudomonadota;Alphaproteobacteria;unclassified;unclassified;unclassified;unclassified	0.93	0.858567
W-03	Bacteria;Pseudomonadota;Gammaproteobacteria;Burkholderiales;Burkholderiaceae;Polynucleobacter;Polynucleobacter sp018687095	1.16	1.0709
W-03	Bacteria;Pseudomonadota;Gammaproteobacteria;Burkholderiales;Burkholderiaceae;Polynucleobacter;Polynucleobacter tropicus	1.24	1.14476
W-03	Bacteria;Pseudomonadota;Gammaproteobacteria;Burkholderiales;Burkholderiaceae;Polynucleobacter;unclassified	5.88	5.42836
W-03	Bacteria;Pseudomonadota;Gammaproteobacteria;Burkholderiales;Burkholderiaceae;unclassified;unclassified	0.22	0.203102
W-03	Bacteria;Pseudomonadota;Gammaproteobacteria;Burkholderiales;Burkholderiaceae_B;Acidovorax;unclassified	0.42	0.38774
W-03	Bacteria;Pseudomonadota;Gammaproteobacteria;Burkholderiales;Burkholderiaceae_B;Acidovorax_A;unclassified	0.12	0.110783
W-03	Bacteria;Pseudomonadota;Gammaproteobacteria;Burkholderiales;Burkholderiaceae_B;Comamonas;unclassified	0.37	0.341581
W-03	Bacteria;Pseudomonadota;Gammaproteobacteria;Burkholderiales;Burkholderiaceae_B;Curvibacter;unclassified	0.19	0.175406
W-03	Bacteria;Pseudomonadota;Gammaproteobacteria;Burkholderiales;Burkholderiaceae_B;Giesbergeria;unclassified	0.12	0.110783
W-03	Bacteria;Pseudomonadota;Gammaproteobacteria;Burkholderiales;Burkholderiaceae_B;Hydrogenophaga;unclassified	1.08	0.997046
W-03	Bacteria;Pseudomonadota;Gammaproteobacteria;Burkholderiales;Burkholderiaceae_B;Hylemonella;unclassified	2.86	2.64032
W-03	Bacteria;Pseudomonadota;Gammaproteobacteria;Burkholderiales;Burkholderiaceae_B;Ideonella;unclassified	0.16	0.14771
W-03	Bacteria;Pseudomonadota;Gammaproteobacteria;Burkholderiales;Burkholderiaceae_B;JAAFIP01;unclassified	0.11	0.101551
W-03	Bacteria;Pseudomonadota;Gammaproteobacteria;Burkholderiales;Burkholderiaceae_B;JAHBZM01;unclassified	0.1	0.0923191
W-03	Bacteria;Pseudomonadota;Gammaproteobacteria;Burkholderiales;Burkholderiaceae_B;Limnohabitans;Limnohabitans sp903925445	2.11	1.94793
W-03	Bacteria;Pseudomonadota;Gammaproteobacteria;Burkholderiales;Burkholderiaceae_B;Limnohabitans;unclassified	12.68	11.7061
W-03	Bacteria;Pseudomonadota;Gammaproteobacteria;Burkholderiales;Burkholderiaceae_B;Limnohabitans_A;unclassified	3.59	3.31425
W-03	Bacteria;Pseudomonadota;Gammaproteobacteria;Burkholderiales;Burkholderiaceae_B;Ottowia;unclassified	0.22	0.203102
W-03	Bacteria;Pseudomonadota;Gammaproteobacteria;Burkholderiales;Burkholderiaceae_B;Polaromonas;unclassified	0.34	0.313885
W-03	Bacteria;Pseudomonadota;Gammaproteobacteria;Burkholderiales;Burkholderiaceae_B;Ramlibacter;unclassified	0.22	0.203102
W-03	Bacteria;Pseudomonadota;Gammaproteobacteria;Burkholderiales;Burkholderiaceae_B;Rhodoferax;unclassified	0.41	0.378508
W-03	Bacteria;Pseudomonadota;Gammaproteobacteria;Burkholderiales;Burkholderiaceae_B;Rhodoferax_C;unclassified	1.14	1.05244
W-03	Bacteria;Pseudomonadota;Gammaproteobacteria;Burkholderiales;Burkholderiaceae_B;Variovorax;unclassified	0.24	0.221566
W-03	Bacteria;Pseudomonadota;Gammaproteobacteria;Burkholderiales;Burkholderiaceae_B;unclassified;unclassified	11.64	10.7459
W-03	Bacteria;Pseudomonadota;Gammaproteobacteria;Burkholderiales;Methylophilaceae;Methylopumilus_A;Methylopumilus_A sp903909015	0.85	0.784712
W-03	Bacteria;Pseudomonadota;Gammaproteobacteria;Burkholderiales;Methylophilaceae;Methylopumilus_A;unclassified	2.81	2.59417
W-03	Bacteria;Pseudomonadota;Gammaproteobacteria;Burkholderiales;Methylophilaceae;Methylotenera;unclassified	0.36	0.332349
W-03	Bacteria;Pseudomonadota;Gammaproteobacteria;Burkholderiales;Methylophilaceae;RFPI01;unclassified	0.18	0.166174
W-03	Bacteria;Pseudomonadota;Gammaproteobacteria;Burkholderiales;Methylophilaceae;unclassified;unclassified	1.46	1.34786
W-03	Bacteria;Pseudomonadota;Gammaproteobacteria;Burkholderiales;UBA11063;Aquella;unclassified	0.28	0.258493
W-03	Bacteria;Pseudomonadota;Gammaproteobacteria;Burkholderiales;unclassified;unclassified;unclassified	1.58	1.45864
W-03	Bacteria;Pseudomonadota;Gammaproteobacteria;Pseudomonadales;unclassified;unclassified;unclassified	0.2	0.184638
W-03	Bacteria;Pseudomonadota;Gammaproteobacteria;Steroidobacterales;Steroidobacteraceae;CAIYLH01;unclassified	1.02	0.941654
W-03	Bacteria;Pseudomonadota;Gammaproteobacteria;Steroidobacterales;Steroidobacteraceae;unclassified;unclassified	0.23	0.212334
W-03	Bacteria;Pseudomonadota;Gammaproteobacteria;unclassified;unclassified;unclassified;unclassified	0.59	0.544682
W-03	Bacteria;Pseudomonadota;unclassified;unclassified;unclassified;unclassified;unclassified	0.36	0.332349
W-03	Bacteria;Verrucomicrobiota;Verrucomicrobiae;Opitutales;Opitutaceae;Rariglobus;unclassified	0.29	0.267725
W-03	Bacteria;Verrucomicrobiota;Verrucomicrobiae;Opitutales;Opitutaceae;unclassified;unclassified	0.33	0.304653
W-03	Bacteria;Verrucomicrobiota;Verrucomicrobiae;Opitutales;UBA953;UBA953;unclassified	1.09	1.00628
W-03	Bacteria;Verrucomicrobiota;Verrucomicrobiae;Opitutales;unclassified;unclassified;unclassified	0.04	0.0369276
W-03	Bacteria;Verrucomicrobiota;Verrucomicrobiae;Pedosphaerales;UBA11358;UBA11358;unclassified	0.16	0.14771
W-03	Bacteria;Verrucomicrobiota;Verrucomicrobiae;unclassified;unclassified;unclassified;unclassified	0.16	0.14771
W-03	Bacteria;Verrucomicrobiota;unclassified;unclassified;unclassified;unclassified;unclassified	0.04	0.0369276
W-03	Bacteria;unclassified;unclassified;unclassified;unclassified;unclassified;unclassified	1.57	1.44941
W-04	Archaea;Thermoproteota;unclassified;unclassified;unclassified;unclassified;unclassified	0.11	0.069585
W-04	Archaea;unclassified;unclassified;unclassified;unclassified;unclassified;unclassified	0.6	0.379555
W-04	Bacteria;Acidobacteriota;Terriglobia;Acidoferrales;UBA7541;unclassified;unclassified	0.12	0.0759109
W-04	Bacteria;Acidobacteriota;Terriglobia;unclassified;unclassified;unclassified;unclassified	0.24	0.151822
W-04	Bacteria;Acidobacteriota;unclassified;unclassified;unclassified;unclassified;unclassified	0.04	0.0253036
W-04	Bacteria;Actinomycetota;Acidimicrobiia;Acidimicrobiales;Ilumatobacteraceae;UBA668;unclassified	0.37	0.234059
W-04	Bacteria;Actinomycetota;Acidimicrobiia;Acidimicrobiales;Ilumatobacteraceae;unclassified;unclassified	0.31	0.196103
W-04	Bacteria;Actinomycetota;Acidimicrobiia;Acidimicrobiales;RAAP-2;CAIQEU01;unclassified	0.48	0.303644
W-04	Bacteria;Actinomycetota;Acidimicrobiia;Acidimicrobiales;RAAP-2;unclassified;unclassified	0.12	0.0759109
W-04	Bacteria;Actinomycetota;Acidimicrobiia;Acidimicrobiales;UBA8139;unclassified;unclassified	0.26	0.164474
W-04	Bacteria;Actinomycetota;Acidimicrobiia;Acidimicrobiales;unclassified;unclassified;unclassified	1.26	0.797065
W-04	Bacteria;Actinomycetota;Acidimicrobiia;IMCC26256;IMCC26256;JAENVU01;unclassified	0.12	0.0759109
W-04	Bacteria;Actinomycetota;Acidimicrobiia;IMCC26256;IMCC26256;unclassified;unclassified	0.15	0.0948887
W-04	Bacteria;Actinomycetota;Acidimicrobiia;IMCC26256;PALSA-555;unclassified;unclassified	0.14	0.0885628
W-04	Bacteria;Actinomycetota;Acidimicrobiia;IMCC26256;unclassified;unclassified;unclassified	0.46	0.290992
W-04	Bacteria;Actinomycetota;Acidimicrobiia;unclassified;unclassified;unclassified;unclassified	0.14	0.0885628
W-04	Bacteria;Actinomycetota;Actinomycetia;Actinomycetales;Cellulomonadaceae;unclassified;unclassified	0.15	0.0948887
W-04	Bacteria;Actinomycetota;Actinomycetia;Actinomycetales;Microbacteriaceae;CAIOLM01;CAIOLM01 sp024644865	0.23	0.145496
W-04	Bacteria;Actinomycetota;Actinomycetia;Actinomycetales;Microbacteriaceae;CAIOLM01;unclassified	0.96	0.607287
W-04	Bacteria;Actinomycetota;Actinomycetia;Actinomycetales;Microbacteriaceae;Rhodoluna;unclassified	6.27	3.96635
W-04	Bacteria;Actinomycetota;Actinomycetia;Actinomycetales;Microbacteriaceae;unclassified;unclassified	1.03	0.651569
W-04	Bacteria;Actinomycetota;Actinomycetia;Actinomycetales;unclassified;unclassified;unclassified	0.71	0.44914
W-04	Bacteria;Actinomycetota;Actinomycetia;Mycobacteriales;unclassified;unclassified;unclassified	0.29	0.183451
W-04	Bacteria;Actinomycetota;Actinomycetia;Nanopelagicales;CAIYMF01;WLRQ01;unclassified	1.81	1.14499
W-04	Bacteria;Actinomycetota;Actinomycetia;Nanopelagicales;CAIYMF01;unclassified;unclassified	0.19	0.120192
W-04	Bacteria;Actinomycetota;Actinomycetia;Nanopelagicales;Nanopelagicaceae;AAA044-D11;unclassified	4.59	2.90359
W-04	Bacteria;Actinomycetota;Actinomycetia;Nanopelagicales;Nanopelagicaceae;Nanopelagicus;unclassified	0.19	0.120192
W-04	Bacteria;Actinomycetota;Actinomycetia;Nanopelagicales;Nanopelagicaceae;OMHY01;unclassified	0.59	0.373229
W-04	Bacteria;Actinomycetota;Actinomycetia;Nanopelagicales;Nanopelagicaceae;PALSA-747;unclassified	3.94	2.49241
W-04	Bacteria;Actinomycetota;Actinomycetia;Nanopelagicales;Nanopelagicaceae;unclassified;unclassified	1.17	0.740132
W-04	Bacteria;Actinomycetota;Actinomycetia;Nanopelagicales;S36-B12;unclassified;unclassified	0.2	0.126518
W-04	Bacteria;Actinomycetota;Actinomycetia;Nanopelagicales;UBA12327;unclassified;unclassified	0.16	0.101215
W-04	Bacteria;Actinomycetota;Actinomycetia;Nanopelagicales;unclassified;unclassified;unclassified	1.03	0.651569
W-04	Bacteria;Actinomycetota;Actinomycetia;Propionibacteriales;unclassified;unclassified;unclassified	0.14	0.0885628
W-04	Bacteria;Actinomycetota;Actinomycetia;Streptomycetales;Streptomycetaceae;unclassified;unclassified	0.15	0.0948887
W-04	Bacteria;Actinomycetota;Actinomycetia;Streptomycetales;unclassified;unclassified;unclassified	0.04	0.0253036
W-04	Bacteria;Actinomycetota;Actinomycetia;unclassified;unclassified;unclassified;unclassified	1.19	0.752783
W-04	Bacteria;Actinomycetota;Thermoleophilia;unclassified;unclassified;unclassified;unclassified	0.15	0.0948887
W-04	Bacteria;Actinomycetota;unclassified;unclassified;unclassified;unclassified;unclassified	0.37	0.234059
W-04	Bacteria;Bacillota;Bacilli;Paenibacillales;Paenibacillaceae;unclassified;unclassified	0.11	0.069585
W-04	Bacteria;Bacillota;Bacilli;Paenibacillales;unclassified;unclassified;unclassified	0.23	0.145496
W-04	Bacteria;Bacillota;Bacilli;unclassified;unclassified;unclassified;unclassified	0.15	0.0948887
W-04	Bacteria;Bacteroidota;Bacteroidia;Bacteroidales;Prolixibacteraceae;UBA6024;unclassified	0.28	0.177126
W-04	Bacteria;Bacteroidota;Bacteroidia;Bacteroidales;Prolixibacteraceae;unclassified;unclassified	0.04	0.0253036
W-04	Bacteria;Bacteroidota;Bacteroidia;Bacteroidales;unclassified;unclassified;unclassified	0.24	0.151822
W-04	Bacteria;Bacteroidota;Bacteroidia;Chitinophagales;CAIODY01;CAIODY01;unclassified	0.28	0.177126
W-04	Bacteria;Bacteroidota;Bacteroidia;Chitinophagales;CAIODY01;JAHEYX01;unclassified	0.7	0.442814
W-04	Bacteria;Bacteroidota;Bacteroidia;Chitinophagales;CAIODY01;unclassified;unclassified	0.02	0.0126518
W-04	Bacteria;Bacteroidota;Bacteroidia;Chitinophagales;Chitinophagaceae;CAILAF01;unclassified	0.42	0.265688
W-04	Bacteria;Bacteroidota;Bacteroidia;Chitinophagales;Chitinophagaceae;CW-01;unclassified	0.22	0.13917
W-04	Bacteria;Bacteroidota;Bacteroidia;Chitinophagales;Chitinophagaceae;Ferruginibacter;unclassified	0.37	0.234059
W-04	Bacteria;Bacteroidota;Bacteroidia;Chitinophagales;Chitinophagaceae;SXYR01;unclassified	0.51	0.322621
W-04	Bacteria;Bacteroidota;Bacteroidia;Chitinophagales;Chitinophagaceae;Sediminibacterium;Sediminibacterium sp903874055	0.38	0.240385
W-04	Bacteria;Bacteroidota;Bacteroidia;Chitinophagales;Chitinophagaceae;Sediminibacterium;Sediminibacterium sp903938445	0.75	0.474443
W-04	Bacteria;Bacteroidota;Bacteroidia;Chitinophagales;Chitinophagaceae;Sediminibacterium;unclassified	2.49	1.57515
W-04	Bacteria;Bacteroidota;Bacteroidia;Chitinophagales;Chitinophagaceae;unclassified;unclassified	1.49	0.942561
W-04	Bacteria;Bacteroidota;Bacteroidia;Chitinophagales;unclassified;unclassified;unclassified	0.28	0.177126
W-04	Bacteria;Bacteroidota;Bacteroidia;Cytophagales;Cyclobacteriaceae;ELB16-189;unclassified	1.09	0.689524
W-04	Bacteria;Bacteroidota;Bacteroidia;Cytophagales;Cyclobacteriaceae;unclassified;unclassified	0.41	0.259362
W-04	Bacteria;Bacteroidota;Bacteroidia;Cytophagales;Spirosomaceae;unclassified;unclassified	0.6	0.379555
W-04	Bacteria;Bacteroidota;Bacteroidia;Cytophagales;unclassified;unclassified;unclassified	0.4	0.253036
W-04	Bacteria;Bacteroidota;Bacteroidia;Flavobacteriales;Flavobacteriaceae;Flavobacterium;Flavobacterium sp001464475	0.24	0.151822
W-04	Bacteria;Bacteroidota;Bacteroidia;Flavobacteriales;Flavobacteriaceae;Flavobacterium;unclassified	0.87	0.550354
W-04	Bacteria;Bacteroidota;Bacteroidia;Flavobacteriales;Flavobacteriaceae;unclassified;unclassified	0.01	0.00632591
W-04	Bacteria;Bacteroidota;Bacteroidia;Flavobacteriales;unclassified;unclassified;unclassified	0.18	0.113866
W-04	Bacteria;Bacteroidota;Bacteroidia;unclassified;unclassified;unclassified;unclassified	0.44	0.27834
W-04	Bacteria;Bacteroidota;unclassified;unclassified;unclassified;unclassified;unclassified	0.07	0.0442814
W-04	Bacteria;Bdellovibrionota;Oligoflexia;Oligoflexales;RGVZ01;CAIYRB01;unclassified	0.15	0.0948887
W-04	Bacteria;Chloroflexota;Anaerolineae;Anaerolineales;EnvOPS12;unclassified;unclassified	0.12	0.0759109
W-04	Bacteria;Chloroflexota;Limnocylindria;Limnocylindrales;CSP1-4;CAIXZV01;unclassified	0.46	0.290992
W-04	Bacteria;Chloroflexota;Limnocylindria;Limnocylindrales;CSP1-4;unclassified;unclassified	0.04	0.0253036
W-04	Bacteria;Chloroflexota;unclassified;unclassified;unclassified;unclassified;unclassified	0.17	0.10754
W-04	Bacteria;Cyanobacteriota;Cyanobacteriia;Leptolyngbyales;Leptolyngbyaceae;unclassified;unclassified	0.12	0.0759109
W-04	Bacteria;Cyanobacteriota;Cyanobacteriia;unclassified;unclassified;unclassified;unclassified	0.42	0.265688
W-04	Bacteria;Fusobacteriota;Fusobacteriia;Fusobacteriales;Fusobacteriaceae;JAGNZR01;unclassified	0.35	0.221407
W-04	Bacteria;Fusobacteriota;Fusobacteriia;Fusobacteriales;Fusobacteriaceae;unclassified;unclassified	0.2	0.126518
W-04	Bacteria;Myxococcota;Myxococcia;Myxococcales;Anaeromyxobacteraceae;Anaeromyxobacter;unclassified	0.2	0.126518
W-04	Bacteria;Myxococcota;Myxococcia;Myxococcales;Anaeromyxobacteraceae;CAIOAK01;unclassified	0.1	0.0632591
W-04	Bacteria;Myxococcota;Myxococcia;Myxococcales;Anaeromyxobacteraceae;JADKCZ01;JADKCZ01 sp021806645	0.3	0.189777
W-04	Bacteria;Myxococcota;Myxococcia;Myxococcales;Anaeromyxobacteraceae;JADKCZ01;unclassified	1.21	0.765435
W-04	Bacteria;Myxococcota;Myxococcia;Myxococcales;Anaeromyxobacteraceae;unclassified;unclassified	0.49	0.30997
W-04	Bacteria;Myxococcota;Myxococcia;Myxococcales;unclassified;unclassified;unclassified	0.04	0.0253036
W-04	Bacteria;Myxococcota;Polyangia;Polyangiales;Polyangiaceae;NIC37A-2;unclassified	0.86	0.544028
W-04	Bacteria;Myxococcota;Polyangia;Polyangiales;Polyangiaceae;PMG-095;unclassified	0.45	0.284666
W-04	Bacteria;Myxococcota;Polyangia;Polyangiales;Polyangiaceae;unclassified;unclassified	0.39	0.246711
W-04	Bacteria;Myxococcota;Polyangia;unclassified;unclassified;unclassified;unclassified	0.04	0.0253036
W-04	Bacteria;Myxococcota;unclassified;unclassified;unclassified;unclassified;unclassified	0.24	0.151822
W-04	Bacteria;Patescibacteria;Paceibacteria;UBA9983_A;UBA5272;UBA11704;unclassified	0.4	0.253036
W-04	Bacteria;Patescibacteria;Paceibacteria;UBA9983_A;UBA5272;UBA5272;unclassified	0.22	0.13917
W-04	Bacteria;Patescibacteria;Paceibacteria;UBA9983_A;UBA5272;unclassified;unclassified	0.09	0.0569332
W-04	Bacteria;Patescibacteria;Paceibacteria;UBA9983_A;unclassified;unclassified;unclassified	0.12	0.0759109
W-04	Bacteria;Patescibacteria;Paceibacteria;unclassified;unclassified;unclassified;unclassified	0.04	0.0253036
W-04	Bacteria;Patescibacteria;Saccharimonadia;unclassified;unclassified;unclassified;unclassified	0.2	0.126518
W-04	Bacteria;Patescibacteria;unclassified;unclassified;unclassified;unclassified;unclassified	0.19	0.120192
W-04	Bacteria;Planctomycetota;UBA11346;UBA11346;UBA11346;BOG-1363;unclassified	0.24	0.151822
W-04	Bacteria;Planctomycetota;UBA11346;UBA11346;UBA11346;CAIUVD01;unclassified	0.45	0.284666
W-04	Bacteria;Planctomycetota;UBA11346;UBA11346;UBA11346;unclassified;unclassified	0.67	0.423836
W-04	Bacteria;Planctomycetota;unclassified;unclassified;unclassified;unclassified;unclassified	0.39	0.246711
W-04	Bacteria;Pseudomonadota;Alphaproteobacteria;Acetobacterales;Acetobacteraceae;unclassified;unclassified	0.23	0.145496
W-04	Bacteria;Pseudomonadota;Alphaproteobacteria;Caulobacterales;Caulobacteraceae;Phenylobacterium;unclassified	0.11	0.069585
W-04	Bacteria;Pseudomonadota;Alphaproteobacteria;Caulobacterales;Caulobacteraceae;unclassified;unclassified	0.24	0.151822
W-04	Bacteria;Pseudomonadota;Alphaproteobacteria;Caulobacterales;unclassified;unclassified;unclassified	0.04	0.0253036
W-04	Bacteria;Pseudomonadota;Alphaproteobacteria;Reyranellales;Reyranellaceae;Reyranella;Reyranella sp900110395	0.27	0.1708
W-04	Bacteria;Pseudomonadota;Alphaproteobacteria;Reyranellales;Reyranellaceae;Reyranella;unclassified	1.36	0.860324
W-04	Bacteria;Pseudomonadota;Alphaproteobacteria;Reyranellales;Reyranellaceae;unclassified;unclassified	0.08	0.0506073
W-04	Bacteria;Pseudomonadota;Alphaproteobacteria;Rhizobiales;Aestuariivirgaceae;Aestuariivirga;unclassified	1.06	0.670547
W-04	Bacteria;Pseudomonadota;Alphaproteobacteria;Rhizobiales;Aestuariivirgaceae;unclassified;unclassified	0.08	0.0506073
W-04	Bacteria;Pseudomonadota;Alphaproteobacteria;Rhizobiales;Beijerinckiaceae;CAIUPE01;unclassified	0.86	0.544028
W-04	Bacteria;Pseudomonadota;Alphaproteobacteria;Rhizobiales;Beijerinckiaceae;Rhodoblastus;unclassified	0.39	0.246711
W-04	Bacteria;Pseudomonadota;Alphaproteobacteria;Rhizobiales;Beijerinckiaceae;Roseiarcus;unclassified	0.36	0.227733
W-04	Bacteria;Pseudomonadota;Alphaproteobacteria;Rhizobiales;Beijerinckiaceae;unclassified;unclassified	0.8	0.506073
W-04	Bacteria;Pseudomonadota;Alphaproteobacteria;Rhizobiales;Rhizobiaceae;unclassified;unclassified	0.1	0.0632591
W-04	Bacteria;Pseudomonadota;Alphaproteobacteria;Rhizobiales;Xanthobacteraceae;Bradyrhizobium;unclassified	0.31	0.196103
W-04	Bacteria;Pseudomonadota;Alphaproteobacteria;Rhizobiales;Xanthobacteraceae;unclassified;unclassified	0.34	0.215081
W-04	Bacteria;Pseudomonadota;Alphaproteobacteria;Rhizobiales;unclassified;unclassified;unclassified	0.76	0.480769
W-04	Bacteria;Pseudomonadota;Alphaproteobacteria;Rhodobacterales;Rhodobacteraceae;unclassified;unclassified	0.12	0.0759109
W-04	Bacteria;Pseudomonadota;Alphaproteobacteria;Sphingomonadales;Sphingomonadaceae;Novosphingobium;Novosphingobium sp018971065	1.08	0.683198
W-04	Bacteria;Pseudomonadota;Alphaproteobacteria;Sphingomonadales;Sphingomonadaceae;Novosphingobium;unclassified	8.61	5.44661
W-04	Bacteria;Pseudomonadota;Alphaproteobacteria;Sphingomonadales;Sphingomonadaceae;unclassified;unclassified	3.12	1.97368
W-04	Bacteria;Pseudomonadota;Alphaproteobacteria;Sphingomonadales;unclassified;unclassified;unclassified	0.08	0.0506073
W-04	Bacteria;Pseudomonadota;Alphaproteobacteria;unclassified;unclassified;unclassified;unclassified	2.93	1.85349
W-04	Bacteria;Pseudomonadota;Gammaproteobacteria;Burkholderiales;Burkholderiaceae;Polynucleobacter;Polynucleobacter sp018687095	0.27	0.1708
W-04	Bacteria;Pseudomonadota;Gammaproteobacteria;Burkholderiales;Burkholderiaceae;Polynucleobacter;Polynucleobacter sp018687515	0.36	0.227733
W-04	Bacteria;Pseudomonadota;Gammaproteobacteria;Burkholderiales;Burkholderiaceae;Polynucleobacter;Polynucleobacter tropicus	1.32	0.83502
W-04	Bacteria;Pseudomonadota;Gammaproteobacteria;Burkholderiales;Burkholderiaceae;Polynucleobacter;unclassified	5.04	3.18826
W-04	Bacteria;Pseudomonadota;Gammaproteobacteria;Burkholderiales;Burkholderiaceae;unclassified;unclassified	0.22	0.13917
W-04	Bacteria;Pseudomonadota;Gammaproteobacteria;Burkholderiales;Burkholderiaceae_A;JAEZVV01;unclassified	0.6	0.379555
W-04	Bacteria;Pseudomonadota;Gammaproteobacteria;Burkholderiales;Burkholderiaceae_A;unclassified;unclassified	0.31	0.196103
W-04	Bacteria;Pseudomonadota;Gammaproteobacteria;Burkholderiales;Burkholderiaceae_B;Acidovorax;unclassified	0.26	0.164474
W-04	Bacteria;Pseudomonadota;Gammaproteobacteria;Burkholderiales;Burkholderiaceae_B;Acidovorax_A;unclassified	0.13	0.0822368
W-04	Bacteria;Pseudomonadota;Gammaproteobacteria;Burkholderiales;Burkholderiaceae_B;Comamonas;unclassified	0.74	0.468117
W-04	Bacteria;Pseudomonadota;Gammaproteobacteria;Burkholderiales;Burkholderiaceae_B;Giesbergeria;unclassified	0.3	0.189777
W-04	Bacteria;Pseudomonadota;Gammaproteobacteria;Burkholderiales;Burkholderiaceae_B;Hydrogenophaga;unclassified	1.11	0.702176
W-04	Bacteria;Pseudomonadota;Gammaproteobacteria;Burkholderiales;Burkholderiaceae_B;Hylemonella;unclassified	3.67	2.32161
W-04	Bacteria;Pseudomonadota;Gammaproteobacteria;Burkholderiales;Burkholderiaceae_B;Ideonella;unclassified	0.17	0.10754
W-04	Bacteria;Pseudomonadota;Gammaproteobacteria;Burkholderiales;Burkholderiaceae_B;JAAFIP01;unclassified	0.12	0.0759109
W-04	Bacteria;Pseudomonadota;Gammaproteobacteria;Burkholderiales;Burkholderiaceae_B;Limnohabitans;Limnohabitans sp903925445	1.76	1.11336
W-04	Bacteria;Pseudomonadota;Gammaproteobacteria;Burkholderiales;Burkholderiaceae_B;Limnohabitans;unclassified	11.4	7.21154
W-04	Bacteria;Pseudomonadota;Gammaproteobacteria;Burkholderiales;Burkholderiaceae_B;Limnohabitans_A;Limnohabitans_A radicicola	0.5	0.316296
W-04	Bacteria;Pseudomonadota;Gammaproteobacteria;Burkholderiales;Burkholderiaceae_B;Limnohabitans_A;unclassified	3.16	1.99899
W-04	Bacteria;Pseudomonadota;Gammaproteobacteria;Burkholderiales;Burkholderiaceae_B;Ottowia;unclassified	0.29	0.183451
W-04	Bacteria;Pseudomonadota;Gammaproteobacteria;Burkholderiales;Burkholderiaceae_B;Pelomonas;unclassified	0.62	0.392206
W-04	Bacteria;Pseudomonadota;Gammaproteobacteria;Burkholderiales;Burkholderiaceae_B;Polaromonas;unclassified	0.3	0.189777
W-04	Bacteria;Pseudomonadota;Gammaproteobacteria;Burkholderiales;Burkholderiaceae_B;Ramlibacter;unclassified	0.7	0.442814
W-04	Bacteria;Pseudomonadota;Gammaproteobacteria;Burkholderiales;Burkholderiaceae_B;Rhodoferax;unclassified	0.59	0.373229
W-04	Bacteria;Pseudomonadota;Gammaproteobacteria;Burkholderiales;Burkholderiaceae_B;Rhodoferax_C;unclassified	1.21	0.765435
W-04	Bacteria;Pseudomonadota;Gammaproteobacteria;Burkholderiales;Burkholderiaceae_B;Rubrivivax;unclassified	0.26	0.164474
W-04	Bacteria;Pseudomonadota;Gammaproteobacteria;Burkholderiales;Burkholderiaceae_B;Variovorax;unclassified	0.28	0.177126
W-04	Bacteria;Pseudomonadota;Gammaproteobacteria;Burkholderiales;Burkholderiaceae_B;unclassified;unclassified	12.24	7.74291
W-04	Bacteria;Pseudomonadota;Gammaproteobacteria;Burkholderiales;Casimicrobiaceae;PALSA-1003;unclassified	0.1	0.0632591
W-04	Bacteria;Pseudomonadota;Gammaproteobacteria;Burkholderiales;Casimicrobiaceae;VBCG01;unclassified	0.54	0.341599
W-04	Bacteria;Pseudomonadota;Gammaproteobacteria;Burkholderiales;Casimicrobiaceae;unclassified;unclassified	0.36	0.227733
W-04	Bacteria;Pseudomonadota;Gammaproteobacteria;Burkholderiales;Methylophilaceae;Methylophilus;unclassified	0.28	0.177126
W-04	Bacteria;Pseudomonadota;Gammaproteobacteria;Burkholderiales;Methylophilaceae;Methylopumilus_A;Methylopumilus_A sp903909015	0.82	0.518725
W-04	Bacteria;Pseudomonadota;Gammaproteobacteria;Burkholderiales;Methylophilaceae;Methylopumilus_A;unclassified	2.62	1.65739
W-04	Bacteria;Pseudomonadota;Gammaproteobacteria;Burkholderiales;Methylophilaceae;Methylotenera;unclassified	0.4	0.253036
W-04	Bacteria;Pseudomonadota;Gammaproteobacteria;Burkholderiales;Methylophilaceae;Methylotenera_A;unclassified	0.11	0.069585
W-04	Bacteria;Pseudomonadota;Gammaproteobacteria;Burkholderiales;Methylophilaceae;RFPI01;unclassified	0.1	0.0632591
W-04	Bacteria;Pseudomonadota;Gammaproteobacteria;Burkholderiales;Methylophilaceae;unclassified;unclassified	1.68	1.06275
W-04	Bacteria;Pseudomonadota;Gammaproteobacteria;Burkholderiales;Rhodocyclaceae;unclassified;unclassified	0.1	0.0632591
W-04	Bacteria;Pseudomonadota;Gammaproteobacteria;Burkholderiales;UBA11063;Aquella;unclassified	0.35	0.221407
W-04	Bacteria;Pseudomonadota;Gammaproteobacteria;Burkholderiales;unclassified;unclassified;unclassified	2.92	1.84717
W-04	Bacteria;Pseudomonadota;Gammaproteobacteria;Pseudomonadales;Cellvibrionaceae;Cellvibrio;unclassified	0.63	0.398532
W-04	Bacteria;Pseudomonadota;Gammaproteobacteria;Pseudomonadales;Cellvibrionaceae;unclassified;unclassified	0.04	0.0253036
W-04	Bacteria;Pseudomonadota;Gammaproteobacteria;Pseudomonadales;Pseudohongiellaceae;CAILUG01;unclassified	0.55	0.347925
W-04	Bacteria;Pseudomonadota;Gammaproteobacteria;Pseudomonadales;unclassified;unclassified;unclassified	0.31	0.196103
W-04	Bacteria;Pseudomonadota;Gammaproteobacteria;Steroidobacterales;Steroidobacteraceae;13-2-20CM-66-19;unclassified	0.19	0.120192
W-04	Bacteria;Pseudomonadota;Gammaproteobacteria;Steroidobacterales;Steroidobacteraceae;CAIYLH01;unclassified	1.16	0.733806
W-04	Bacteria;Pseudomonadota;Gammaproteobacteria;Steroidobacterales;Steroidobacteraceae;FEN-1191;unclassified	0.28	0.177126
W-04	Bacteria;Pseudomonadota;Gammaproteobacteria;Steroidobacterales;Steroidobacteraceae;SZAS-83;unclassified	0.37	0.234059
W-04	Bacteria;Pseudomonadota;Gammaproteobacteria;Steroidobacterales;Steroidobacteraceae;ZC4RG30;unclassified	0.12	0.0759109
W-04	Bacteria;Pseudomonadota;Gammaproteobacteria;Steroidobacterales;Steroidobacteraceae;unclassified;unclassified	1.48	0.936235
W-04	Bacteria;Pseudomonadota;Gammaproteobacteria;unclassified;unclassified;unclassified;unclassified	1.19	0.752783
W-04	Bacteria;Pseudomonadota;unclassified;unclassified;unclassified;unclassified;unclassified	0.89	0.563006
W-04	Bacteria;Verrucomicrobiota;Verrucomicrobiae;Chthoniobacterales;Chthoniobacteraceae;SXWH01;unclassified	0.27	0.1708
W-04	Bacteria;Verrucomicrobiota;Verrucomicrobiae;Chthoniobacterales;Chthoniobacteraceae;unclassified;unclassified	0.13	0.0822368
W-04	Bacteria;Verrucomicrobiota;Verrucomicrobiae;Opitutales;Opitutaceae;CAITWF01;unclassified	0.11	0.069585
W-04	Bacteria;Verrucomicrobiota;Verrucomicrobiae;Opitutales;Opitutaceae;Didemnitutus;unclassified	0.16	0.101215
W-04	Bacteria;Verrucomicrobiota;Verrucomicrobiae;Opitutales;Opitutaceae;ER46;unclassified	0.16	0.101215
W-04	Bacteria;Verrucomicrobiota;Verrucomicrobiae;Opitutales;Opitutaceae;Lacunisphaera;unclassified	1.62	1.0248
W-04	Bacteria;Verrucomicrobiota;Verrucomicrobiae;Opitutales;Opitutaceae;unclassified;unclassified	1.1	0.69585
W-04	Bacteria;Verrucomicrobiota;Verrucomicrobiae;Opitutales;UBA953;UBA953;unclassified	1.09	0.689524
W-04	Bacteria;Verrucomicrobiota;Verrucomicrobiae;Opitutales;unclassified;unclassified;unclassified	0.05	0.0316296
W-04	Bacteria;Verrucomicrobiota;Verrucomicrobiae;Pedosphaerales;SIBE01;unclassified;unclassified	0.12	0.0759109
W-04	Bacteria;Verrucomicrobiota;Verrucomicrobiae;Pedosphaerales;UBA11320;UBA11320;unclassified	0.12	0.0759109
W-04	Bacteria;Verrucomicrobiota;Verrucomicrobiae;Pedosphaerales;UBA11358;UBA11358;unclassified	2.64	1.67004
W-04	Bacteria;Verrucomicrobiota;Verrucomicrobiae;Pedosphaerales;UBA11358;UBA7542;unclassified	0.18	0.113866
W-04	Bacteria;Verrucomicrobiota;Verrucomicrobiae;Pedosphaerales;UBA11358;unclassified;unclassified	0.49	0.30997
W-04	Bacteria;Verrucomicrobiota;Verrucomicrobiae;Pedosphaerales;UBA3939;unclassified;unclassified	0.14	0.0885628
W-04	Bacteria;Verrucomicrobiota;Verrucomicrobiae;Pedosphaerales;UBA8199;UBA693;unclassified	0.11	0.069585
W-04	Bacteria;Verrucomicrobiota;Verrucomicrobiae;Pedosphaerales;UBA8199;unclassified;unclassified	0.25	0.158148
W-04	Bacteria;Verrucomicrobiota;Verrucomicrobiae;Pedosphaerales;UBA9464;UBA9464;unclassified	0.41	0.259362
W-04	Bacteria;Verrucomicrobiota;Verrucomicrobiae;Pedosphaerales;UBA9464;unclassified;unclassified	0.4	0.253036
W-04	Bacteria;Verrucomicrobiota;Verrucomicrobiae;Pedosphaerales;unclassified;unclassified;unclassified	1.64	1.03745
W-04	Bacteria;Verrucomicrobiota;Verrucomicrobiae;unclassified;unclassified;unclassified;unclassified	0.22	0.13917
W-04	Bacteria;Verrucomicrobiota;unclassified;unclassified;unclassified;unclassified;unclassified	0.07	0.0442814
W-04	Bacteria;unclassified;unclassified;unclassified;unclassified;unclassified;unclassified	4.65	2.94155

## Sheet: ST2_sequencing stat
manuscript_ID	Nº bases	reads Nº (Mi)	GC (%)	Q20 (%)	Contigs Nº	Contig Length (Mbp)	N50 (bp)
	(Mbp)
S-01	21982	146	45.4	94.7	463535	370	1804
S-02	23363	155	45.5	94.5	473243	370	1720
S-03	28014	186	47.3	93	488921	389	1856
S-04	24196	160	47.2	93.5	435645	345	1780
W-01	25651	170	51.1	94.5	503051	392	1444
W-02	22282	148	50.9	95.1	450404	372	1491
W-03	23751	157	50.7	95.2	390127	341	1988
W-04	23784	158	51.3	95.5	892047	645	936
Total	193022	1.278			4096973
Mean	24128	160	49	95	512122	403	1627

## Sheet: ST3_alpha diversity
manuscript_ID	observed	chao1	diversity_shannon	evenness_pielou	evenness_simpson
S-01	71	71	3.67342	0.861762	0.382699
S-02	63	63	3.56474	0.860396	0.383204
S-03	77	77	3.67797	0.846715	0.34816
S-04	57	57	3.48079	0.860932	0.381193
W-01	87	87	3.54624	0.794069	0.228962
W-02	101	101	3.67634	0.796586	0.218364
W-03	91	91	3.53554	0.783784	0.217635
W-04	197	197	4.3978	0.832412	0.207935

## Sheet: ST4_beta diversity
summary_pcoa											PERMANOVA
$correction											Permutation test for adonis under reduced model
[1] "none" "1"											Permutation: free
											Number of permutations: 99
$note
[1] "There were no negative eigenvalues. No correction was applied"											adonis2(formula = t(otu) ~ origin, data = meta, permutations = 99, method = "bray")
											Df SumOfSqs R2 F Pr(>F)
$values											Model 1 0.55642 0.78334 21.694 0.04 *
Eigenvalues Relative_eig Broken_stick Cumul_eig Cumul_br_stick											Residual 6 0.15389 0.21666
1 0.563256505 0.79297339 0.37040816 0.7929734 0.3704082											Total 7 0.71031 1.00000
2 0.081407661 0.11460872 0.22755102 0.9075821 0.5979592											---
3 0.032916186 0.04634063 0.15612245 0.9539227 0.7540816											Signif. codes: 0 ‘***’ 0.001 ‘**’ 0.01 ‘*’ 0.05 ‘.’ 0.1 ‘ ’ 1
4 0.013014443 0.01832221 0.10850340 0.9722450 0.8625850
5 0.009114848 0.01283222 0.07278912 0.9850772 0.9353741
6 0.005965868 0.00839897 0.04421769 0.9934762 0.9795918											top.coef
7 0.004633952 0.00652385 0.02040816 1.0000000 1.0000000											sp149 sp96 sp97 sp139 sp220 sp216 sp170
											0.024041335 0.016641232 0.014667613 -0.011486831 0.011395381 0.011320509 -0.009808453
$vectors											sp201 sp194 sp59 sp29 sp100 sp182 sp123
Axis.1 Axis.2 Axis.3 Axis.4 Axis.5 Axis.6 Axis.7											0.009231572 -0.009116722 0.009043241 0.008928420 0.008853635 0.008053110 -0.007415177
S-01 -0.2233924 -0.041568230 -0.059012011 0.062993407 0.026928767 0.0372140469 -0.014079931											sp230 sp180 sp110 sp128 sp202 sp21
S-02 -0.3015949 0.036771153 0.020735901 -0.081694552 -0.002246949 0.0267703790 -0.015274051											0.007191820 -0.007062641 0.006764323 0.006582574 0.006309772 -0.006134735
S-03 -0.2246792 -0.004439568 -0.112437967 -0.010946441 -0.017290028 -0.0417038336 0.017689613
S-04 -0.3048823 0.016721593 0.125488781 0.037581949 -0.005407062 -0.0233305643 0.010796713
W-01 0.2589647 -0.113881935 0.017442542 -0.019908219 0.054189966 -0.0285086158 -0.021367401
W-02 0.2625052 -0.041509088 0.004825275 0.014518515 -0.069242376 0.0017907810 -0.029519152
W-03 0.2453190 -0.087908171 0.013356470 -0.011988761 -0.004421019 0.0276558096 0.049390127
W-04 0.2877599 0.235814246 -0.010398990 0.009444101 0.017488702 0.0001119972 0.002364082
$trace
[1] 0.7103095
attr(,"class")
[1] "pcoa"

## Sheet: ST5_enrich_pathway_metania
category	subcategory	ID	Description	GeneRatio	BgRatio	RichFactor	FoldEnrichment	zScore	pvalue	p.adjust	qvalue	geneID	Count	GeneRatioNum	Microbiome
Metabolism	Global and overview maps	ko01240	Biosynthesis of cofactors	244/3318	380/14341	0.642105	2.7753	19.2428	3.48127e-67	1.24281e-64	8.97802e-65	K00600/K01916/K00954/K01950/K01845/K01937/K01772/K00568/K00767/K00278/K00950/K09458/K00128/K02303/K01591/K03179/K01885/K09903/K03635/K01756/K00606/K03181/K02823/K00859/K01956/K11753/K00941/K11754/K00833/K02227/K08679/K06134/K08973/K00097/K01939/K00382/K00858/K03183/K00798/K03185/K13038/K01947/K03525/K00059/K21977/K02257/K02259/K02551/K02552/K03750/K01955/K00762/K02372/K00969/K00763/K01809/K01918/…	244	0.0735383	Metania
Metabolism	Global and overview maps	ko01230	Biosynthesis of amino acids	174/3318	241/14341	0.721992	3.12058	18.2145	1.55246e-59	2.77115e-57	2.00186e-57	K00265/K00600/K00549/K01739/K00641/K00548/K14682/K01783/K01689/K00616/K01915/K01586/K00891/K01735/K13829/K01834/K01652/K01738/K05602/K01736/K00266/K00286/K00058/K00052/K00832/K00928/K12526/K00053/K01653/K15633/K00615/K00800/K01940/K01803/K01778/K03786/K00500/K00147/K01682/K01620/K01649/K00812/K00948/K01695/K01817/K01696/K01814/K01714/K02204/K00611/K00821/K10206/K01703/K04517/K01657/K01807/K00215/…	174	0.0524412	Metania
Metabolism	Global and overview maps	ko01200	Carbon metabolism	200/3318	377/14341	0.530504	2.29293	13.9574	2.79055e-37	3.32076e-35	2.3989e-35	K00600/K01638/K01783/K01689/K00033/K00616/K01834/K01738/K01601/K00248/K00058/K00283/K00074/K00605/K00164/K15633/K00615/K01803/K00658/K01676/K07516/K01682/K00626/K00242/K00023/K00948/K01595/K00382/K00627/K11529/K00239/K01961/K01965/K01810/K01057/K00140/K00261/K01807/K01455/K01895/K01007/K15634/K00161/K00162/K01624/K00925/K00845/K00886/K00927/K01966/K00640/K00123/K22015/K00031/K00281/K01690/K01847/…	200	0.0602773	Metania
Environmental Information Processing	Membrane transport	ko03070	Bacterial secretion system	66/3318	74/14341	0.891892	3.85492	13.5085	1.32199e-33	1.17988e-31	8.52337e-32	K03076/K03217/K03118/K03117/K03106/K03072/K03110/K12340/K03070/K04058/K02460/K02453/K12257/K03071/K02454/K03073/K02456/K03074/K11003/K11004/K02464/K03203/K11904/K11892/K03222/K03223/K03224/K11906/K03230/K03075/K03205/K02455/K03210/K03116/K02461/K03194/K03226/K03229/K03219/K03221/K03228/K02462/K02459/K02458/K02457/K02452/K03197/K03198/K03225/K11907/K11891/K11912/K03204/K03200/K03195/K11903/K03199/…	66	0.0198915	Metania
Metabolism	Carbohydrate metabolism	ko00630	Glyoxylate and dicarboxylate metabolism	77/3318	118/14341	0.652542	2.82041	10.8937	1.63568e-22	9.8033e-21	7.08185e-21	K00284/K00600/K01638/K01915/K01601/K11473/K00283/K01091/K00605/K11472/K01682/K00626/K00023/K00104/K00382/K11529/K01965/K01458/K01455/K01895/K01816/K01966/K01433/K00123/K00281/K07246/K07749/K01847/K01432/K08691/K00024/K01848/K03780/K05606/K01647/K00042/K01681/K01577/K02437/K00282/K01637/K00126/K00124/K00127/K01616/K11263/K05825/K00015/K00090/K01625/K03781/K00830/K00122/K01659/K01602/K18425/K14447/…	77	0.0232068	Metania
Cellular Processes	Cell motility	ko02040	Flagellar assembly	47/3318	55/14341	0.854545	3.6935	10.9801	1.64761e-22	9.8033e-21	7.08185e-21	K03086/K02405/K02406/K02409/K02401/K02397/K02394/K02557/K02386/K02424/K02390/K02396/K02410/K02392/K02418/K02419/K02400/K02421/K02388/K02556/K03092/K02414/K02407/K02416/K02415/K02391/K02393/K02412/K02411/K02422/K02408/K02420/K10943/K02389/K02417/K02402/K10565/K02387/K09860/K02395/K13820/K10941/K02398/K02423/K02403/K02413/K10564	47	0.0141652	Metania
Metabolism	Amino acid metabolism	ko00260	Glycine, serine and threonine metabolism	72/3318	110/14341	0.654546	2.82906	10.565	2.9609e-21	1.51006e-19	1.09086e-19	K00600/K01834/K00058/K00283/K00928/K12526/K00605/K15633/K01620/K00302/K00315/K01695/K01696/K00382/K00303/K02204/K11529/K00133/K00108/K01733/K15634/K00130/K00003/K12524/K00281/K01753/K00831/K01754/K21833/K17103/K02437/K00282/K00872/K01758/K00060/K00090/K00304/K00499/K01079/K01752/K01697/K00830/K06718/K00314/K00479/K16066/K00274/K00273/K00544/K00836/K21832/K00276/K00643/K00305/K00018/K00639/K12972/…	72	0.0216998	Metania
Metabolism	Xenobiotics biodegradation and metabolism	ko00362	Benzoate degradation	74/3318	115/14341	0.643478	2.78123	10.5218	3.8113e-21	1.70079e-19	1.22864e-19	K01607/K00529/K00632/K10218/K00074/K07516/K00626/K00481/K04755/K10220/K04098/K01055/K02554/K00217/K10219/K20943/K00252/K07536/K01031/K01782/K14333/K01692/K04110/K00446/K07104/K15514/K01032/K03381/K10217/K04101/K04100/K10221/K13767/K15512/K07823/K01821/K15513/K15511/K07535/K04116/K04117/K10622/K07534/K16514/K22270/K20941/K16243/K05784/K01075/K01825/K01857/K10621/K10216/K01666/K18364/K14727/K00449/…	74	0.0223026	Metania
Metabolism	Global and overview maps	ko01232	Nucleotide metabolism	77/3318	123/14341	0.626016	2.70576	10.4235	7.23528e-21	2.86999e-19	2.07327e-19	K03465/K00525/K01937/K00945/K00942/K06287/K00856/K09903/K01756/K00943/K00088/K01951/K03787/K06966/K01939/K01488/K21053/K00769/K01250/K12700/K00526/K00560/K13482/K01493/K00857/K00939/K01494/K00761/K00760/K01486/K01520/K01081/K01129/K03783/K01239/K10213/K00757/K03784/K11751/K13481/K01487/K05810/K01485/K00364/K00759/K07043/K00940/K01489/K13799/K02825/K00758/K01241/K00756/K09913/K15780/K04765/K02566/…	77	0.0232068	Metania
Metabolism	Global and overview maps	ko01250	Biosynthesis of nucleotide sugars	115/3318	223/14341	0.515695	2.22893	10.1474	1.43224e-20	5.11309e-19	3.69367e-19	K00973/K00067/K01784/K01791/K00975/K01710/K00971/K16011/K02472/K03273/K00790/K00979/K08679/K02474/K07031/K10011/K22292/K01810/K00849/K00965/K09001/K03271/K00845/K00886/K01809/K06041/K03431/K00978/K15669/K00012/K00966/K00992/K04042/K01835/K01840/K01654/K18430/K00847/K18429/K00820/K13010/K07102/K13015/K02805/K00075/K01711/K15778/K13307/K13330/K01790/K01709/K13016/K13018/K12450/K01854/K00963/K12448/…	115	0.0346594	Metania
Metabolism	Carbohydrate metabolism	ko00620	Pyruvate metabolism	80/3318	133/14341	0.601504	2.59981	10.1693	4.58585e-20	1.48832e-18	1.07515e-18	K01638/K00128/K01069/K01676/K00626/K00102/K03777/K01649/K01595/K00382/K00627/K01961/K01759/K01895/K01007/K00161/K00162/K00925/K00001/K00114/K00029/K01963/K00121/K02160/K01962/K00163/K00873/K00016/K00024/K01678/K13979/K00138/K00116/K00101/K00244/K02594/K01026/K01596/K03737/K11263/K00174/K00625/K13788/K00090/K00027/K01512/K01006/K01959/K01679/K00175/K01958/K13954/K01610/K04021/K13953/K15024/K03778/…	80	0.0241109	Metania
Metabolism	Nucleotide metabolism	ko00240	Pyrimidine metabolism	72/3318	114/14341	0.631579	2.7298	10.1731	6.38721e-20	1.90019e-18	1.37269e-18	K03465/K00525/K01937/K00945/K06287/K01591/K09903/K02823/K00943/K01956/K03787/K06966/K01250/K12700/K00526/K01955/K00762/K00560/K01493/K00857/K01465/K01494/K16329/K00761/K01520/K01081/K00254/K17828/K10213/K17723/K00757/K11751/K01485/K00609/K07043/K00940/K01489/K09019/K13799/K02825/K00758/K06016/K13421/K00756/K09913/K00226/K16066/K09769/K04765/K02566/K17722/K21636/K00876/K01119/K19795/K16328/K01464/…	72	0.0216998	Metania
Metabolism	Carbohydrate metabolism	ko00520	Amino sugar and nucleotide sugar metabolism	72/3318	116/14341	0.62069	2.68273	9.98346	2.70902e-19	7.43938e-18	5.37416e-18	K00973/K01784/K01791/K00975/K00971/K16011/K00790/K08679/K22292/K01810/K00849/K00965/K09001/K12373/K00845/K00886/K01809/K03431/K00978/K00012/K00966/K00992/K04042/K01835/K01840/K00847/K01207/K00820/K01443/K07102/K01198/K01209/K00075/K15778/K02804/K07106/K01183/K01854/K00963/K12448/K13810/K02564/K08678/K00066/K02793/K02473/K17716/K01452/K01788/K16881/K12449/K01787/K02779/K18676/K00884/K00885/K01233/…	72	0.0216998	Metania
Cellular Processes	Cellular community - prokaryotes	ko02025	Biofilm formation	60/3318	90/14341	0.666667	2.88145	9.82325	1.57269e-18	4.01036e-17	2.89706e-17	K02405/K16011/K02660/K01768/K01657/K21011/K03563/K06598/K07689/K10914/K06596/K01658/K03651/K11893/K20997/K07678/K20977/K12990/K02657/K02658/K02659/K20971/K11895/K11900/K11901/K11907/K11891/K20978/K20974/K11912/K21025/K11903/K10941/K13490/K21012/K21024/K21010/K18000/K02398/K11915/K20999/K20975/K21023/K11902/K21021/K21009/K21000/K18002/K11444/K11913/K21001/K11890/K20976/K13488/K19291/K13491/K20972/…	60	0.0180832	Metania
Metabolism	Carbohydrate metabolism	ko00650	Butanoate metabolism	70/3318	114/14341	0.614035	2.65397	9.72717	2.0045e-18	4.77071e-17	3.44634e-17	K01652/K00248/K03821/K00074/K01653/K00135/K07516/K00626/K00242/K00023/K00239/K05973/K01029/K01028/K07246/K01640/K01907/K01782/K18372/K01692/K00244/K07250/K01799/K00240/K01040/K01715/K00019/K03737/K00174/K00634/K16871/K00004/K00241/K01027/K01034/K01574/K07518/K18370/K00175/K18009/K00209/K00043/K01580/K14534/K00823/K18226/K18224/K18382/K01039/K00169/K08324/K01035/K03366/K01825/K17865/K19709/K01641/…	70	0.021097	Metania
Metabolism	Carbohydrate metabolism	ko00010	Glycolysis / Gluconeogenesis	67/3318	107/14341	0.626168	2.70641	9.7202	2.42196e-18	5.40399e-17	3.90381e-17	K01689/K01834/K00128/K01785/K15633/K01803/K00382/K00627/K01810/K01895/K01007/K15634/K00161/K00162/K01624/K00845/K00886/K00927/K01792/K01835/K00001/K00114/K00121/K00163/K00873/K00016/K13979/K00138/K00134/K15778/K01596/K11532/K03737/K00850/K00174/K03841/K13810/K21071/K20866/K01006/K02446/K11645/K16370/K00175/K01222/K01223/K13954/K01610/K01086/K13953/K00129/K02779/K00169/K22473/K20118/K00150/K12957/…	67	0.0201929	Metania
Metabolism	Nucleotide metabolism	ko00230	Purine metabolism	111/3318	224/14341	0.495536	2.1418	9.4494	3.38852e-18	7.1159e-17	5.14048e-17	K00602/K00525/K00956/K11175/K00942/K00856/K01933/K01524/K01923/K01945/K00951/K01139/K01756/K00088/K01951/K01515/K01952/K01429/K01430/K03787/K00948/K06966/K01939/K01488/K21053/K00769/K00526/K01768/K00957/K13482/K00939/K01588/K01589/K01835/K00764/K11788/K00760/K01486/K01081/K00955/K01129/K03783/K01239/K01483/K01477/K19710/K03784/K15778/K11751/K13481/K01487/K01525/K05810/K07127/K01428/K03651/K00364/…	111	0.0334539	Metania
Metabolism	Metabolism of cofactors and vitamins	ko00860	Porphyrin metabolism	80/3318	142/14341	0.56338	2.43503	9.42844	1.14622e-17	2.27333e-16	1.64224e-16	K01845/K01772/K07226/K02303/K01885/K08100/K02227/K08973/K00798/K02257/K02259/K11337/K01749/K01698/K01599/K02492/K03795/K01719/K04035/K03428/K04037/K02230/K03403/K19073/K11334/K11335/K00228/K02232/K02231/K02233/K19221/K04040/K13542/K13543/K02226/K22316/K02496/K00768/K10960/K11333/K02304/K05371/K02188/K09882/K02225/K00231/K02302/K06042/K02224/K05895/K04038/K04039/K03405/K03404/K04720/K11336/K21480/…	80	0.0241109	Metania
Cellular Processes	Cell growth and death	ko04112	Cell cycle	29/3318	31/14341	0.935484	4.04333	9.30622	9.39506e-17	1.76528e-15	1.27523e-15	K02314/K03531/K03590/K03589/K13581/K01338/K03588/K02313/K11749/K02563/K01358/K13584/K13583/K03544/K13593/K02651/K11443/K13582/K13587/K06985/K13588/K13586/K13589/K02488/K13592/K13590/K13245/K07716/K11357	29	0.0087402	Metania
Metabolism	Global and overview maps	ko01220	Degradation of aromatic compounds	103/3318	215/14341	0.47907	2.07063	8.67782	1.0525e-15	1.87871e-14	1.35717e-14	K01607/K00529/K01826/K00481/K05712/K00480/K01055/K02554/K18068/K00001/K00217/K00055/K00121/K10219/K07545/K07536/K01053/K00446/K07104/K05710/K03381/K10217/K05921/K01821/K00151/K18067/K18069/K07535/K03379/K10676/K13954/K14519/K10622/K03186/K00483/K07534/K07550/K13953/K16303/K16243/K05784/K14748/K07544/K00455/K17049/K14578/K15756/K15765/K14750/K05713/K01857/K10621/K08689/K18074/K19961/K10617/K14731/…	103	0.0310428	Metania
Metabolism	Glycan biosynthesis and metabolism	ko00541	Biosynthesis of various nucleotide sugars	75/3318	138/14341	0.543478	2.34901	8.73631	1.72112e-15	2.92591e-14	2.11366e-14	K00973/K00067/K01791/K01710/K00971/K16011/K02472/K03273/K00979/K02474/K07031/K10011/K03271/K06041/K00978/K15669/K00012/K00966/K04042/K01654/K18430/K18429/K13010/K13015/K02805/K01711/K01790/K01709/K13016/K13018/K12450/K00963/K00523/K10012/K03272/K21344/K03274/K02377/K01627/K21345/K15856/K13017/K13019/K08068/K03270/K02473/K15897/K15894/K16881/K22252/K19180/K15898/K12452/K07806/K15910/K00983/K13020/…	75	0.022604	Metania
Metabolism	Carbohydrate metabolism	ko00640	Propanoate metabolism	60/3318	104/14341	0.576923	2.49357	8.38677	3.11254e-14	5.0508e-13	3.64867e-13	K00248/K01682/K19745/K00382/K01961/K01965/K00140/K01895/K00925/K01966/K01847/K01963/K02160/K01962/K00016/K01848/K01782/K05606/K01903/K01692/K11381/K07250/K01026/K01637/K01902/K00166/K11263/K01908/K00625/K13788/K00822/K01578/K05605/K01659/K09788/K01720/K01734/K11264/K13922/K00823/K03417/K15024/K20455/K00169/K01825/K01849/K17489/K00167/K09699/K00005/K08325/K00232/K18471/K19697/K00048/K00086/K22214/…	60	0.0180832	Metania
Metabolism	Carbohydrate metabolism	ko00051	Fructose and mannose metabolism	64/3318	115/14341	0.556522	2.40539	8.30169	4.52536e-14	7.02414e-13	5.0742e-13	K00971/K16011/K01729/K01803/K00848/K03332/K01805/K01628/K01624/K01809/K00966/K01840/K00847/K00594/K07046/K00064/K18334/K01711/K15778/K00009/K01808/K11532/K00850/K03841/K21071/K21883/K18337/K00008/K00045/K02377/K18335/K00879/K00068/K01820/K15856/K00066/K02793/K02446/K00882/K11645/K01218/K16370/K19270/K16881/K22252/K00846/K01086/K18336/K02768/K01629/K08261/K19355/K18333/K00863/K02798/K02800/K12660/…	64	0.0192887	Metania
Metabolism	Energy metabolism	ko00680	Methane metabolism	93/3318	196/14341	0.47449	2.05083	8.12685	5.39546e-14	8.02574e-13	5.79775e-13	K00600/K01689/K01834/K00058/K15633/K22086/K01595/K11529/K01895/K01007/K15634/K01624/K00925/K12234/K00123/K22015/K00121/K08691/K00831/K00024/K00201/K14083/K05979/K00126/K00124/K00127/K11532/K14940/K00850/K18277/K00625/K13788/K03841/K21071/K01079/K00830/K22083/K10713/K02446/K11645/K16254/K22084/K00122/K16370/K22085/K16259/K16257/K01086/K00441/K15229/K01499/K00018/K00169/K22082/K22081/K14941/K15228/…	93	0.0280289	Metania
Metabolism	Amino acid metabolism	ko00250	Alanine, aspartate and glutamate metabolism	45/3318	70/14341	0.642857	2.77855	8.1837	2.2555e-13	3.22086e-12	2.32673e-12	K00265/K01915/K00278/K00266/K01756/K01956/K01940/K00135/K00812/K01939/K01955/K00260/K00261/K01755/K01744/K01424/K00764/K00820/K07250/K13821/K00609/K01953/K00259/K15371/K00294/K13566/K16871/K00830/K13051/K00262/K14260/K01580/K00823/K08324/K01779/K00813/K22457/K05597/K19244/K01425/K00608/K14268/K01437/K00814/K00610	45	0.0135624	Metania
Metabolism	Metabolism of cofactors and vitamins	ko00760	Nicotinate and nicotinamide metabolism	56/3318	98/14341	0.571429	2.46982	8.01012	3.88355e-13	5.33241e-12	3.8521e-12	K01916/K01950/K00767/K00278/K00324/K00135/K03787/K00858/K00969/K00763/K03742/K03743/K01081/K03783/K01799/K03784/K03517/K11751/K19191/K18029/K00325/K19190/K15358/K03426/K03462/K13522/K18030/K00322/K08281/K13995/K18028/K12410/K20454/K20449/K04765/K02566/K08324/K06211/K20171/K00952/K15357/K20452/K15359/K19820/K19186/K18276/K06989/K19188/K19818/K19700/K14974/K08693/K19189/K20170/K19819/K20172	56	0.0168776	Metania
Cellular Processes	Cell motility	ko02030	Bacterial chemotaxis	23/3318	26/14341	0.884615	3.82347	7.90564	2.77854e-12	3.67384e-11	2.65396e-11	K10439/K03407/K03412/K02557/K13924/K03408/K02410/K03406/K02556/K02416/K03414/K03413/K10108/K00575/K03776/K05874/K05875/K02417/K03411/K12368/K03415/K03409/K03410	23	0.00693189	Metania
Metabolism	Amino acid metabolism	ko00400	Phenylalanine, tyrosine and tryptophan biosynthesis	45/3318	74/14341	0.608108	2.62835	7.7048	3.97418e-12	5.06707e-11	3.66043e-11	K00891/K01735/K13829/K01736/K00832/K00800/K03786/K00500/K00812/K01695/K01817/K01696/K04517/K01657/K00014/K00817/K04518/K00766/K01609/K06208/K01658/K13498/K18240/K04516/K13497/K01626/K01713/K00220/K14170/K03856/K04092/K00813/K13503/K18239/K11646/K05887/K13853/K06001/K13832/K14187/K04093/K15226/K17749/K05358/K03785	45	0.0135624	Metania
Metabolism	Carbohydrate metabolism	ko00500	Starch and sucrose metabolism	57/3318	106/14341	0.537736	2.32419	7.50737	7.39428e-12	9.10262e-11	6.57568e-11	K01179/K00703/K00975/K00700/K01176/K01187/K01810/K00690/K00845/K00978/K00688/K01835/K00847/K16147/K01838/K01214/K16148/K01182/K05343/K05349/K15778/K02438/K01212/K05341/K05350/K00963/K13810/K01208/K01236/K00691/K00705/K00694/K01222/K01223/K01193/K01200/K05988/K06044/K21574/K00702/K01210/K16150/K01194/K02777/K00697/K16055/K01087/K01178/K16149/K19668/K01226/K00692/K00695/K00696/K00701/K02791/K02761	57	0.017179	Metania
Metabolism	Amino acid metabolism	ko00270	Cysteine and methionine metabolism	65/3318	128/14341	0.507812	2.19486	7.44974	7.7746e-12	9.25177e-11	6.68343e-11	K00549/K01739/K10764/K00641/K00548/K01738/K01740/K01251/K16846/K00058/K00558/K00832/K00928/K12526/K00812/K01505/K00133/K14155/K00003/K12524/K00640/K01919/K00797/K08968/K00831/K00016/K00024/K00826/K01243/K01011/K00651/K05810/K01920/K00872/K01758/K01760/K00789/K01752/K01697/K12339/K12960/K16844/K16843/K16845/K00772/K00544/K01761/K00547/K00813/K17217/K05396/K08965/K17989/K17950/K09880/K08964/K08963/…	65	0.0195901	Metania
Metabolism	Amino acid metabolism	ko00340	Histidine metabolism	33/3318	47/14341	0.702128	3.03472	7.6655	9.36329e-12	1.07829e-10	7.7895e-11	K01745/K00128/K05602/K01814/K01458/K02500/K01496/K11755/K01712/K00013/K02502/K00817/K00765/K01479/K04486/K01590/K02501/K01089/K01693/K18912/K01468/K18649/K01523/K05603/K00274/K00129/K07008/K00603/K13990/K01663/K01437/K17363/K18911	33	0.00994575	Metania
Metabolism	Energy metabolism	ko00920	Sulfur metabolism	65/3318	129/14341	0.503876	2.17784	7.37255	1.21588e-11	1.35646e-10	9.799e-11	K01739/K10764/K00641/K00956/K15553/K17226/K17227/K01738/K15554/K15555/K02048/K20034/K00381/K00957/K02047/K02046/K00640/K01082/K16937/K06881/K01011/K05301/K17218/K00390/K00955/K20035/K19713/K00651/K00184/K00185/K17224/K03119/K20036/K00380/K02045/K00299/K17222/K17223/K21307/K00860/K00392/K17225/K15551/K21310/K17228/K04091/K07307/K16966/K15552/K10831/K15765/K17217/K17230/K00958/K15762/K16968/K21309/…	65	0.0195901	Metania
Metabolism	Amino acid metabolism	ko00280	Valine, leucine and isoleucine degradation	43/3318	71/14341	0.605634	2.61766	7.49665	1.44891e-11	1.56745e-10	1.13232e-10	K01968/K18661/K00632/K00128/K00248/K00020/K00626/K00382/K01965/K00140/K01029/K01028/K01969/K01966/K01640/K01847/K01907/K00249/K01848/K00253/K00826/K01782/K05606/K01692/K11381/K07250/K00166/K11263/K00822/K13766/K01027/K05605/K01825/K01849/K00263/K00167/K01641/K09699/K07508/K18660/K09478/K11410/K18472	43	0.0129596	Metania
Metabolism	Carbohydrate metabolism	ko00030	Pentose phosphate pathway	50/3318	89/14341	0.561798	2.42819	7.41492	1.66696e-11	1.7503e-10	1.26441e-10	K01783/K00033/K00616/K00852/K19813/K00615/K00948/K11529/K01810/K01057/K01807/K00117/K01624/K01835/K01619/K01621/K01690/K07404/K01053/K15778/K00874/K00036/K01808/K11532/K00850/K03841/K13810/K00090/K21071/K01625/K00034/K00851/K06151/K02446/K11645/K16370/K06152/K01086/K01839/K03738/K05774/K08094/K22229/K00032/K08093/K01623/K00131/K11441/K18022/K00895	50	0.0150693	Metania
Metabolism	Glycan biosynthesis and metabolism	ko00550	Peptidoglycan biosynthesis	36/3318	55/14341	0.654546	2.82906	7.45621	2.6187e-11	2.67108e-10	1.92957e-10	K01929/K15792/K19302/K01924/K01925/K05837/K07259/K01921/K00790/K06153/K01928/K00806/K03587/K05366/K03588/K03814/K00075/K07009/K02563/K05515/K07258/K01000/K12555/K05367/K07260/K08384/K05364/K05365/K21469/K00887/K08724/K12552/K12556/K03693/K12551/K21464	36	0.0108499	Metania
Metabolism	Amino acid metabolism	ko00360	Phenylalanine metabolism	44/3318	75/14341	0.586667	2.53568	7.31548	3.81158e-11	3.77982e-10	2.73052e-10	K15866/K00529/K00824/K01593/K00832/K00074/K03825/K00500/K00812/K05712/K02613/K00146/K02554/K00457/K00055/K03782/K01426/K00817/K00285/K02609/K02610/K01692/K02611/K01912/K05710/K02612/K13574/K02614/K00274/K02618/K00129/K00276/K13372/K00813/K05713/K02615/K13371/K21795/K18360/K01666/K04073/K18359/K05714/K18361	44	0.013261	Metania
Metabolism	Energy metabolism	ko00720	Other carbon fixation pathways	61/3318	121/14341	0.504132	2.17895	7.14499	5.04029e-11	4.86319e-10	3.51314e-10	K01676/K01682/K00626/K00242/K01595/K00239/K01961/K01895/K01007/K00925/K22015/K00031/K01847/K01963/K02160/K01962/K08691/K00024/K01848/K01938/K01678/K05606/K01903/K01491/K01681/K00244/K00240/K01902/K03737/K00174/K00625/K13788/K00297/K00241/K01006/K01959/K01679/K00175/K01958/K14534/K09709/K14449/K15024/K15016/K00169/K15052/K14471/K14472/K01849/K01960/K00197/K15023/K00245/K00246/K00247/K14469/K15022/…	61	0.0183846	Metania
Metabolism	Xenobiotics biodegradation and metabolism	ko00627	Aminobenzoate degradation	49/3318	89/14341	0.550562	2.37963	7.16279	7.09561e-11	6.66614e-10	4.81558e-10	K08295/K01501/K20712/K01576/K03862/K01426/K10219/K03380/K14333/K15054/K01692/K16239/K04110/K18248/K04099/K04101/K04100/K10221/K01512/K01034/K15066/K09461/K16319/K03186/K16320/K01721/K20807/K03863/K01781/K14578/K01035/K15060/K19709/K05600/K10215/K14338/K01865/K15064/K01101/K04107/K21725/K00141/K14581/K21726/K04108/K01612/K05599/K04109/K15063	49	0.0147679	Metania
Metabolism	Amino acid metabolism	ko00220	Arginine biosynthesis	40/3318	67/14341	0.597015	2.58041	7.11371	1.39245e-10	1.27463e-09	9.20783e-10	K14682/K01915/K01956/K01940/K01478/K01429/K01430/K00812/K00611/K00821/K01955/K00260/K00261/K01755/K05829/K00930/K01476/K00620/K00619/K00145/K01428/K01438/K09065/K15371/K00262/K14260/K00926/K01457/K01941/K14048/K22478/K00813/K05597/K05830/K01425/K22476/K00491/K00814/K05831/K05828	40	0.0120555	Metania
Metabolism	Global and overview maps	ko01210	2-Oxocarboxylic acid metabolism	57/3318	113/14341	0.504425	2.18022	6.91021	2.08965e-10	1.86501e-09	1.34727e-09	K14682/K01652/K00052/K00928/K00053/K01653/K00164/K00658/K01682/K01649/K00812/K00382/K00627/K00821/K01703/K00133/K00161/K00162/K05829/K01687/K00031/K00930/K01704/K00620/K00163/K00826/K00619/K01647/K11381/K01681/K00145/K00166/K01438/K01616/K03737/K00174/K05825/K00830/K00030/K14260/K00175/K01659/K00836/K00169/K22478/K00813/K00167/K09011/K09699/K01575/K05830/K22476/K00814/K05827/K05831/K05828/K01705	57	0.017179	Metania
Metabolism	Amino acid metabolism	ko00330	Arginine and proline metabolism	57/3318	115/14341	0.495652	2.1423	6.74761	4.99324e-10	4.27901e-09	3.09114e-09	K00824/K00128/K01581/K00286/K01584/K00147/K00812/K12252/K01585/K13747/K01470/K09472/K00931/K00797/K01476/K01480/K01426/K01473/K00318/K12255/K13821/K06447/K09251/K01485/K00819/K00137/K01259/K00294/K01750/K05526/K00316/K01474/K01777/K10536/K09471/K21672/K00274/K00273/K12251/K00472/K00673/K03343/K12256/K00933/K00934/K00813/K19743/K21624/K13746/K12254/K00840/K09470/K00657/K00613/K01484/K00491/K01611	57	0.017179	Metania
Metabolism	Metabolism of cofactors and vitamins	ko00130	Ubiquinone and other terpenoid-quinone biosynthesis	38/3318	64/14341	0.59375	2.5663	6.88982	5.03413e-10	4.27901e-09	3.09114e-09	K00568/K03179/K03181/K06134/K03183/K03185/K02551/K02552/K00457/K01661/K01911/K02549/K03182/K02548/K00355/K20810/K18240/K11784/K06125/K18800/K02361/K11782/K11785/K08680/K03186/K03184/K03809/K11783/K01075/K05928/K18285/K18286/K19222/K19267/K12073/K01851/K09834/K18534	38	0.0114527	Metania
Metabolism	Energy metabolism	ko00710	Carbon fixation by Calvin cycle	26/3318	36/14341	0.722222	3.12158	6.99244	5.73915e-10	4.76483e-09	3.44209e-09	K01783/K00616/K01601/K00615/K01803/K01595/K01807/K01624/K00927/K00029/K00024/K00134/K01808/K11532/K03841/K13810/K01006/K02446/K11645/K01610/K00855/K01086/K01602/K00150/K01623/K00814	26	0.00783605	Metania
Cellular Processes	Cellular community - prokaryotes	ko02024	Quorum sensing	109/3318	283/14341	0.385159	1.66473	6.19638	3.4846e-09	2.82728e-08	2.04241e-08	K02031/K02032/K03076/K02034/K03217/K20276/K02035/K01999/K01997/K07645/K03106/K03110/K01998/K03070/K01996/K01897/K02033/K07692/K01657/K10823/K01995/K12257/K15581/K03071/K11752/K03666/K20345/K20344/K10914/K07344/K20274/K03073/K09936/K07667/K01658/K15580/K02052/K02053/K02055/K07666/K02054/K01635/K01728/K01626/K14645/K03075/K20530/K03210/K10556/K12990/K20333/K01218/K20539/K01114/K18139/K06046/K01580/…	109	0.0328511	Metania
Metabolism	Glycan biosynthesis and metabolism	ko00540	Lipopolysaccharide biosynthesis	31/3318	50/14341	0.62	2.67975	6.52773	4.54376e-09	3.60472e-08	2.60403e-08	K02517/K12974/K00912/K00748/K09949/K02841/K03269/K02527/K00677/K02536/K02535/K09778/K03760/K19353/K16363/K02843/K02849/K02844/K12976/K12979/K02847/K03279/K07264/K11211/K00713/K03280/K12985/K12983/K19354/K02560/K12986	31	0.00934298	Metania
Metabolism	Metabolism of cofactors and vitamins	ko00790	Folate biosynthesis	44/3318	84/14341	0.52381	2.264	6.37434	5.29498e-09	4.10937e-08	2.96858e-08	K00950/K10026/K06920/K07141/K03635/K11754/K00500/K06879/K09457/K03750/K03638/K00287/K14652/K01665/K03342/K00796/K01495/K03637/K01633/K01664/K03752/K01724/K01077/K13940/K03639/K13941/K01737/K01113/K09007/K08310/K03793/K02619/K03831/K13950/K06897/K01497/K20967/K17488/K18590/K21142/K22391/K18824/K22102/K13818	44	0.013261	Metania
Metabolism	Amino acid metabolism	ko00300	Lysine biosynthesis	30/3318	48/14341	0.625	2.70136	6.47767	6.13807e-09	4.66232e-08	3.36803e-08	K01929/K15792/K01586/K00928/K12526/K01778/K01714/K00821/K10206/K01928/K00215/K00133/K00003/K12524/K05829/K00290/K14267/K05825/K00674/K01439/K00293/K03340/K05830/K00841/K16181/K05823/K05827/K05831/K05828/K01705	30	0.00904159	Metania
Metabolism	Carbohydrate metabolism	ko00040	Pentose and glucuronate interconversions	46/3318	90/14341	0.511111	2.20912	6.3129	6.66246e-09	4.9552e-08	3.57961e-08	K01783/K01685/K00848/K00854/K00853/K01804/K01805/K01628/K00012/K01051/K00594/K14274/K00041/K01812/K00065/K01815/K22186/K01728/K00963/K00008/K00040/K00879/K01820/K22187/K00875/K13877/K01686/K01184/K22185/K01195/K08323/K01629/K01730/K16850/K03079/K21619/K03077/K00002/K05351/K00007/K00039/K09988/K21681/K16849/K00880/K19551	46	0.0138638	Metania
Metabolism	Carbohydrate metabolism	ko00020	Citrate cycle (TCA cycle)	38/3318	70/14341	0.542857	2.34633	6.19491	1.61042e-08	1.17331e-07	8.47589e-08	K00164/K00658/K01676/K01682/K00242/K00382/K00627/K00239/K00161/K00162/K00031/K00163/K00024/K01678/K00116/K01903/K01647/K01681/K00244/K00240/K01596/K01902/K01616/K03737/K00174/K00241/K01959/K00030/K01679/K00175/K01958/K01659/K01610/K00169/K01960/K00245/K00246/K00247	38	0.0114527	Metania
Metabolism	Metabolism of cofactors and vitamins	ko00770	Pantothenate and CoA biosynthesis	28/3318	45/14341	0.622222	2.68936	6.22707	2.27606e-08	1.62511e-07	1.17397e-07	K00954/K01652/K00128/K00606/K00859/K00053/K01653/K13038/K01947/K03525/K21977/K01918/K01687/K00997/K00826/K17723/K01598/K01579/K00077/K13799/K06016/K06133/K04765/K17722/K01464/K01431/K00867/K18966	28	0.00843882	Metania
Metabolism	Metabolism of other amino acids	ko00430	Taurine and hypotaurine metabolism	21/3318	29/14341	0.724138	3.12986	6.29886	2.51979e-08	1.72994e-07	1.2497e-07	K00681/K00260/K00925/K03119/K07256/K03852/K15372/K00625/K13788/K00259/K15371/K01580/K15024/K19244/K15515/K00456/K00485/K15373/K03851/K18966/K07255	21	0.00632911	Metania
Metabolism	Carbohydrate metabolism	ko00660	C5-Branched dibasic acid metabolism	21/3318	29/14341	0.724138	3.12986	6.29886	2.51979e-08	1.72994e-07	1.2497e-07	K01652/K00052/K10218/K01653/K01703/K22003/K01704/K08691/K01903/K01902/K18290/K18292/K18291/K14449/K14471/K14472/K18289/K09011/K01575/K18288/K19268	21	0.00632911	Metania
Metabolism	Xenobiotics biodegradation and metabolism	ko00622	Xylene degradation	23/3318	34/14341	0.676471	2.92383	6.16161	4.19414e-08	2.82511e-07	2.04084e-07	K02554/K00055/K00446/K07104/K10217/K01821/K10622/K16303/K05784/K10621/K10617/K10619/K10216/K01666/K18364/K04073/K18366/K18365/K05549/K00141/K01617/K05550/K18293	23	0.00693189	Metania
Cellular Processes	Cellular community - prokaryotes	ko05111	Biofilm formation	50/3318	106/14341	0.471698	2.03877	5.88917	4.51954e-08	2.98792e-07	2.15845e-07	K08720/K01791/K02405/K02472/K02460/K02453/K00640/K03563/K07689/K03666/K03606/K10914/K20946/K02454/K02456/K03092/K01912/K16554/K07678/K10943/K02455/K03557/K02461/K02463/K02462/K02459/K02458/K02457/K02452/K03087/K20951/K20952/K02779/K10934/K10941/K12276/K10926/K10925/K10918/K10916/K10912/K10965/K08604/K02777/K10942/K10927/K07173/K10930/K10931/K10924	50	0.0150693	Metania
Metabolism	Energy metabolism	ko00910	Nitrogen metabolism	36/3318	69/14341	0.521739	2.25505	5.73332	1.46766e-07	9.52648e-07	6.88187e-07	K00265/K00284/K01915/K00266/K01501/K01673/K00260/K00261/K01455/K00372/K00362/K02588/K15576/K00459/K02575/K00376/K15371/K02567/K15578/K15577/K00363/K00262/K00926/K01674/K01725/K00368/K00366/K00367/K04561/K02305/K15579/K02591/K05601/K02586/K00370/K00371	36	0.0108499	Metania
Cellular Processes	Cellular community - prokaryotes	ko02026	Biofilm formation	33/3318	61/14341	0.540984	2.33823	5.74638	1.56964e-07	1.00064e-06	7.2286e-07	K00703/K00975/K02405/K00688/K03563/K06204/K07689/K10914/K07638/K03566/K01991/K07678/K07659/K04761/K00694/K03087/K02402/K11531/K11936/K11931/K21084/K03567/K21085/K21087/K02398/K07687/K02403/K02777/K07676/K07782/K11935/K07677/K07173	33	0.00994575	Metania
Metabolism	Metabolism of other amino acids	ko00410	beta-Alanine metabolism	27/3318	46/14341	0.586956	2.53693	5.72802	2.28041e-07	1.42826e-06	1.03176e-06	K00128/K00248/K00140/K01918/K01782/K01692/K07250/K17723/K00137/K15372/K01579/K13799/K00822/K00316/K06016/K01578/K05605/K01580/K00129/K00823/K17722/K00276/K01464/K01825/K01431/K00232/K18966	27	0.00813743	Metania
Metabolism	Energy metabolism	ko00190	Oxidative phosphorylation	84/3318	224/14341	0.375	1.62082	5.13783	7.95085e-07	4.89388e-06	3.53531e-06	K00342/K02274/K00406/K00341/K00335/K02113/K02109/K00937/K02111/K08738/K02110/K02108/K00343/K00242/K01507/K00337/K00239/K02257/K02259/K00330/K00331/K00332/K00333/K22468/K00413/K03885/K02112/K02114/K03891/K00334/K00336/K00338/K00339/K00340/K02258/K00244/K02298/K02276/K00240/K00412/K00411/K02275/K15862/K02115/K00405/K00404/K00407/K00241/K03890/K00424/K00426/K00425/K05577/K13378/K03889/K02299/K01535/…	84	0.0253165	Metania
Metabolism	Metabolism of cofactors and vitamins	ko00785	Lipoic acid metabolism	20/3318	31/14341	0.645161	2.7885	5.46908	1.03717e-06	6.26017e-06	4.52231e-06	K00283/K00605/K00164/K00658/K00382/K00627/K00161/K00162/K03801/K00281/K03644/K00163/K11381/K02437/K00282/K00166/K01616/K03800/K00167/K09699	20	0.00602773	Metania
Metabolism	Xenobiotics biodegradation and metabolism	ko00623	Toluene degradation	26/3318	46/14341	0.565217	2.44297	5.37784	1.05254e-06	6.26017e-06	4.52231e-06	K01061/K00217/K00055/K07545/K03380/K03381/K20218/K05797/K07550/K16243/K07544/K15765/K15764/K16249/K16244/K16242/K16245/K16246/K15763/K15762/K15761/K15760/K00141/K01856/K01860/K07543	26	0.00783605	Metania
Human Diseases	Drug resistance: antimicrobial	ko01503	Cationic antimicrobial peptide (CAMP) resistance	29/3318	54/14341	0.537037	2.32117	5.3364	1.07978e-06	6.26017e-06	4.52231e-06	K19229/K19230/K04771/K01406/K01448/K03673/K12340/K10011/K03767/K00677/K03585/K18138/K03760/K10012/K14205/K07662/K07806/K06079/K07660/K07640/K07264/K12963/K01364/K13014/K19227/K03367/K19226/K07637/K03739	29	0.0087402	Metania
Metabolism	Metabolism of cofactors and vitamins	ko00670	One carbon pool by folate	33/3318	65/14341	0.507692	2.19434	5.29473	1.0872e-06	6.26017e-06	4.52231e-06	K00602/K00600/K03465/K00548/K11175/K01251/K00283/K00605/K00315/K00382/K00560/K00108/K00130/K01433/K00287/K00281/K01938/K01491/K02437/K00282/K01758/K00789/K01934/K00297/K00499/K01697/K00314/K00544/K00547/K00603/K13990/K17217/K18590	33	0.00994575	Metania
Metabolism	Amino acid metabolism	ko00350	Tyrosine metabolism	39/3318	85/14341	0.458823	1.98312	4.98746	3.14966e-06	1.78481e-05	1.28934e-05	K01593/K00832/K01826/K00135/K01800/K01801/K00812/K02509/K16171/K00146/K00001/K00457/K00055/K00121/K10219/K00817/K00451/K16165/K01555/K00450/K05921/K00151/K02510/K13574/K01668/K13954/K00274/K00483/K00505/K13953/K00129/K00276/K13372/K00455/K00813/K13371/K22330/K00484/K04072	39	0.0117541	Metania
Metabolism	Amino acid metabolism	ko00290	Valine, leucine and isoleucine biosynthesis	14/3318	19/14341	0.736842	3.18477	5.22809	4.28157e-06	2.38831e-05	1.7253e-05	K01652/K00052/K00053/K01653/K01649/K01703/K01687/K01704/K00826/K01754/K14260/K00263/K09011/K17989	14	0.00421941	Metania
Metabolism	Xenobiotics biodegradation and metabolism	ko00361	Chlorocyclohexane and chlorobenzene degradation	23/3318	41/14341	0.560976	2.42464	5.01177	5.25205e-06	2.88459e-05	2.08381e-05	K01061/K04098/K00217/K01563/K00446/K07104/K03381/K01560/K10676/K01561/K16243/K15253/K21607/K16249/K16244/K16242/K16245/K16246/K03391/K01856/K06912/K01860/K00462	23	0.00693189	Metania
Genetic Information Processing	Translation	ko00970	Aminoacyl-tRNA biosynthesis	32/3318	66/14341	0.484849	2.0956	4.89441	5.63241e-06	3.04662e-05	2.20086e-05	K01878/K01875/K01867/K01872/K02434/K01879/K01885/K01887/K01876/K01874/K01883/K01892/K01873/K01869/K04567/K02433/K00604/K01866/K01881/K01870/K01880/K01890/K01893/K01886/K01889/K01868/K02435/K09698/K04566/K14164/K09759/K01042	32	0.00964436	Metania
Genetic Information Processing	Replication and repair	ko03430	Mismatch repair	24/3318	44/14341	0.545454	2.35755	4.94793	6.36412e-06	3.39103e-05	2.44966e-05	K02337/K02342/K10747/K06223/K02343/K03657/K01972/K03555/K03111/K10857/K03602/K02341/K03601/K02338/K03763/K14159/K03572/K02340/K07462/K07456/K02339/K01141/K10754/K03573	24	0.00723327	Metania
Metabolism	Metabolism of cofactors and vitamins	ko00780	Biotin metabolism	16/3318	24/14341	0.666667	2.88145	5.061	6.86681e-06	3.60508e-05	2.60429e-05	K09458/K00833/K01947/K00059/K02372/K00647/K02169/K00208/K01935/K03524/K00652/K08351/K01012/K02170/K19563/K01906	16	0.00482218	Metania
Metabolism	Carbohydrate metabolism	ko00052	Galactose metabolism	36/3318	80/14341	0.45	1.94498	4.65004	1.27853e-05	6.61498e-05	4.77862e-05	K01784/K07407/K01785/K01187/K00849/K00965/K12308/K01804/K00845/K01835/K01684/K01182/K04618/K15778/K08302/K01190/K01635/K01854/K00850/K00963/K21071/K16370/K17716/K01819/K01193/K00883/K01631/K00035/K16371/K02082/K21620/K00917/K07406/K02744/K02079/K12111	36	0.0108499	Metania
Metabolism	Xenobiotics biodegradation and metabolism	ko00643	Styrene degradation	16/3318	25/14341	0.64	2.7662	4.8491	1.49693e-05	7.63433e-05	5.515e-05	K01501/K01800/K16171/K00146/K01426/K00451/K01040/K00446/K01026/K07104/K01555/K01721/K01039/K20807/K01502/K10216	16	0.00482218	Metania
Metabolism	Lipid metabolism	ko00071	Fatty acid degradation	29/3318	60/14341	0.483333	2.08906	4.63777	1.65276e-05	8.31035e-05	6.00335e-05	K00529/K00632/K00128/K00248/K07516/K00626/K01897/K06445/K05297/K00001/K00121/K00249/K00252/K01782/K01692/K13767/K13954/K05939/K13953/K00496/K01825/K14338/K07508/K00232/K00255/K21738/K01909/K09478/K04072	29	0.0087402	Metania
Metabolism	Metabolism of cofactors and vitamins	ko00730	Thiamine metabolism	20/3318	36/14341	0.555556	2.40121	4.61822	2.62782e-05	0.000129098	9.32595e-05	K06949/K00941/K01662/K00946/K00939/K03147/K04487/K10811/K03153/K03149/K00788/K00949/K01077/K03148/K00878/K03150/K10810/K03707/K07251/K14153	20	0.00602773	Metania
Genetic Information Processing	Translation	ko03010	Ribosome	55/3318	143/14341	0.384615	1.66238	4.3674	2.63982e-05	0.000129098	9.32595e-05	K02968/K02902/K02926/K02911/K02967/K02959/K02864/K02935/K02945/K02892/K02906/K02897/K02986/K02956/K02952/K02909/K02950/K02992/K02863/K02899/K02888/K02913/K02988/K02881/K02933/K02939/K02886/K02990/K02916/K02887/K02867/K02946/K02996/K02884/K02914/K02963/K02994/K02954/K02931/K02895/K02982/K02907/K02948/K02876/K02970/K02871/K02904/K02961/K02879/K02919/K02965/K02878/K02874/K02890/K02927	55	0.0165763	Metania
Genetic Information Processing	Folding, sorting and degradation	ko04122	Sulfur relay system	17/3318	29/14341	0.586207	2.53369	4.53576	4.1906e-05	0.000202168	0.000146045	K00566/K03635/K03638/K21029/K01011/K03637/K04487/K03636/K21147/K03154/K03639/K04085/K03148/K03831/K21140/K21142/K21148	17	0.00512357	Metania
Metabolism	Lipid metabolism	ko00061	Fatty acid biosynthesis	21/3318	40/14341	0.525	2.26915	4.40982	5.15269e-05	0.000245268	0.00017718	K09458/K00648/K01897/K01961/K00059/K02372/K00645/K01963/K02160/K01962/K00647/K01716/K00208/K03921/K11263/K02371/K16363/K00209/K01071/K18660/K18472	21	0.00632911	Metania
Metabolism	Xenobiotics biodegradation and metabolism	ko00983	Drug metabolism	18/3318	32/14341	0.5625	2.43123	4.44674	5.33198e-05	0.000250463	0.000180933	K00799/K00088/K01951/K00857/K03782/K00760/K01520/K00757/K00940/K01489/K00758/K13421/K01195/K00876/K00622/K01464/K01431/K00569	18	0.00542496	Metania
Human Diseases	Drug resistance: antimicrobial	ko01502	Vancomycin resistance	14/3318	22/14341	0.636364	2.75048	4.50791	5.72589e-05	0.000265473	0.000191776	K01929/K01921/K18856/K01775/K02563/K18346/K01000/K08641/K07260/K18345/K18348/K18350/K15739/K18351	14	0.00421941	Metania
Metabolism	Metabolism of other amino acids	ko00470	D-Amino acid metabolism	26/3318	55/14341	0.472727	2.04321	4.25267	7.21091e-05	0.000330038	0.000238417	K01586/K00824/K01925/K01776/K01921/K12526/K01778/K01775/K01753/K00285/K19802/K19746/K01777/K21062/K13877/K21672/K00273/K21060/K12658/K01779/K05597/K05396/K01425/K01844/K18011/K03367	26	0.00783605	Metania
Metabolism	Metabolism of terpenoids and polyketides	ko00900	Terpenoid backbone biosynthesis	29/3318	64/14341	0.453125	1.95849	4.2162	7.44233e-05	0.000336318	0.000242954	K02523/K01770/K12506/K00626/K00919/K01662/K00806/K12503/K03527/K00991/K00869/K06013/K03526/K00099/K00795/K10960/K13789/K14215/K21273/K00805/K13787/K03186/K01597/K00938/K00054/K01641/K01823/K00021/K05356	29	0.0087402	Metania
Metabolism	Metabolism of terpenoids and polyketides	ko00907	Pinene, camphor and geraniol degradation	15/3318	25/14341	0.6	2.59331	4.37444	8.25144e-05	0.000368221	0.000266001	K00632/K13774/K13778/K11731/K13779/K13777/K01640/K01782/K01692/K13775/K01825/K12957/K21730/K20765/K13776	15	0.0045208	Metania
Metabolism	Carbohydrate metabolism	ko00053	Ascorbate and aldarate metabolism	28/3318	62/14341	0.451613	1.95195	4.12122	0.000105872	0.00046662	0.000337083	K00128/K01708/K01706/K08679/K00012/K01053/K00064/K00103/K18981/K13875/K02821/K13874/K18649/K13877/K20023/K01630/K00469/K01707/K01195/K18982/K13876/K03079/K02822/K03077/K00002/K18983/K01683/K00880	28	0.00843882	Metania
Metabolism	Global and overview maps	ko01212	Fatty acid metabolism	35/3318	84/14341	0.416667	1.80091	4.03898	0.000118176	0.0005145	0.000371672	K00632/K09458/K00648/K00248/K07516/K00626/K01897/K01961/K00059/K06445/K02372/K00645/K01963/K02160/K01962/K00647/K01716/K00249/K01782/K01692/K00208/K03921/K11263/K13767/K02371/K16363/K00507/K00209/K01825/K07508/K00232/K00255/K18660/K09478/K18472	35	0.0105485	Metania
Metabolism	Glycan biosynthesis and metabolism	ko00511	Other glycan degradation	13/3318	22/14341	0.590909	2.55402	4.00197	0.000308115	0.00130949	0.000945967	K01206/K12373/K01186/K01201/K01190/K01192/K15923/K01444/K01191/K01227/K17108/K12111/K13714	13	0.00391802	Metania
Metabolism	Xenobiotics biodegradation and metabolism	ko00930	Caprolactam degradation	13/3318	22/14341	0.590909	2.55402	4.00197	0.000308115	0.00130949	0.000945967	K01782/K01692/K01053/K06446/K18199/K03379/K14519/K00496/K01825/K19961/K14731/K00002/K01453	13	0.00391802	Metania
Metabolism	Metabolism of other amino acids	ko00450	Selenocompound metabolism	18/3318	36/14341	0.5	2.16109	3.82681	0.000389148	0.00163442	0.0011807	K00549/K01739/K00956/K00548/K00384/K01874/K01008/K14155/K00957/K11717/K00955/K01758/K01760/K01761/K01042/K17052/K00958/K12527	18	0.00542496	Metania
Metabolism	Xenobiotics biodegradation and metabolism	ko00364	Fluorobenzoate degradation	3318-11-01	18/14341	0.611111	2.64133	3.82278	0.000611828	0.0025398	0.00183474	K01061/K00217/K03381/K01721/K05784/K20807/K05549/K03391/K01856/K05550/K01860	11	0.00331525	Metania
Metabolism	Xenobiotics biodegradation and metabolism	ko00984	Steroid degradation	20/3318	43/14341	0.465116	2.01032	3.64013	0.000627402	0.00257451	0.00185981	K00632/K05898/K16047/K16051/K01822/K03333/K15983/K18687/K15982/K01796/K16048/K16045/K16049/K18364/K16050/K18366/K18365/K05296/K15981/K18688	20	0.00602773	Metania
Metabolism	Energy metabolism	ko00195	Photosynthesis	26/3318	63/14341	0.412698	1.78376	3.42043	0.00101178	0.00410462	0.00296515	K02113/K02109/K02111/K02110/K02108/K02112/K02114/K02115/K02641/K02635/K02689/K02692/K02690/K02704/K02705/K02640/K02703/K08906/K02637/K02639/K02709/K02706/K08903/K02724/K02636/K02634	26	0.00783605	Metania
Metabolism	Metabolism of cofactors and vitamins	ko00740	Riboflavin metabolism	23/3318	54/14341	0.425926	1.84093	3.39663	0.00116419	0.00466985	0.00337347	K11753/K01515/K11752/K00793/K14652/K00794/K20862/K00299/K00082/K03186/K01093/K00878/K09474/K02858/K01497/K14379/K12152/K01498/K00484/K04719/K21064/K21063/K19286	23	0.00693189	Metania
Metabolism	Glycan biosynthesis and metabolism	ko00571	Lipoarabinomannan (LAM) biosynthesis	3318-09-01	14/14341	0.642857	2.77855	3.6527	0.00118512	0.00470099	0.00339597	K14335/K08256/K22311/K13668/K14340/K13669/K14337/K13671/K14339	9	0.00271248	Metania
Metabolism	Amino acid metabolism	ko00380	Tryptophan metabolism	31/3318	81/14341	0.382716	1.65417	3.23918	0.00156091	0.00612356	0.00442363	K00128/K01593/K03392/K01501/K00658/K00626/K00382/K21801/K01432/K03782/K01426/K00252/K01782/K01692/K10217/K00453/K03781/K01556/K00274/K00486/K01721/K00452/K07130/K20807/K01825/K00466/K14338/K01667/K00463/K04103/K15067	31	0.00934298	Metania
NA	NA	ko01320	Sulfur cycle	22/3318	52/14341	0.423077	1.82862	3.2841	0.00164218	0.00637238	0.00460337	K00956/K17226/K17227/K01738/K00381/K00957/K16937/K00390/K00955/K19713/K17224/K00380/K17222/K17223/K00860/K00392/K17225/K17230/K00958/K17229/K08357/K00394	22	0.0066305	Metania
Metabolism	Biosynthesis of other secondary metabolites	ko00521	Streptomycin biosynthesis	3318-11-01	21/14341	0.52381	2.264	3.18015	0.00336808	0.0129291	0.0093399	K00973/K00067/K01710/K01092/K00845/K01835/K15778/K01790/K00010/K01858/K04340	11	0.00331525	Metania
Metabolism	Energy metabolism	ko00196	Photosynthesis	18/3318	42/14341	0.428571	1.85236	3.03501	0.00357536	0.0135788	0.00980923	K02285/K02284/K02093/K02290/K05377/K05383/K02286/K05380/K05378/K05379/K02289/K02288/K05376/K02287/K02096/K02095/K02631/K20713	18	0.00542496	Metania
Metabolism	Biosynthesis of other secondary metabolites	ko00405	Phenazine biosynthesis	3318-09-01	16/14341	0.5625	2.43123	3.14256	0.00428487	0.0160976	0.0116288	K01657/K01658/K20940/K06998/K13063/K20261/K18000/K18002/K17940	9	0.00271248	Metania
Genetic Information Processing	Folding, sorting and degradation	ko03060	Protein export	20/3318	49/14341	0.408163	1.76416	2.93966	0.00432876	0.0160976	0.0116288	K03076/K03217/K03100/K03118/K03117/K03106/K03072/K03110/K03070/K12257/K03071/K03073/K13280/K03101/K03074/K03075/K03210/K03116/K03425/K01551	20	0.00602773	Metania
Metabolism	Xenobiotics biodegradation and metabolism	ko00621	Dioxin degradation	14/3318	31/14341	0.451613	1.95195	2.91098	0.00558699	0.0205624	0.0148542	K00480/K02554/K01821/K15756/K08689/K18087/K01666/K18364/K04073/K18366/K18365/K15755/K01617/K00462	14	0.00421941	Metania
Genetic Information Processing	Replication and repair	ko03030	DNA replication	23/3318	60/14341	0.383333	1.65684	2.79715	0.00583656	0.0212617	0.0153594	K02337/K02342/K10747/K02343/K02314/K02316/K01972/K03111/K02335/K03470/K02341/K02338/K03469/K03763/K14159/K22316/K02340/K02339/K03471/K10754/K04801/K04800/K10726	23	0.00693189	Metania
Metabolism	Lipid metabolism	ko00564	Glycerophospholipid metabolism	39/3318	117/14341	0.333333	1.44073	2.62612	0.00750605	0.0270673	0.0195533	K00057/K08591/K01126/K00901/K00111/K00655/K00096/K06131/K01058/K01613/K17103/K00995/K08744/K00981/K00631/K01095/K00980/K01114/K01048/K05939/K06900/K00999/K07029/K07094/K00968/K00570/K03735/K00105/K13622/K17830/K01004/K00113/K03736/K01521/K01096/K04019/K18697/K06132/K17717	39	0.0117541	Metania
Genetic Information Processing	Replication and repair	ko03440	Homologous recombination	26/3318	72/14341	0.361111	1.56079	2.61716	0.00869556	0.0310432	0.0224254	K02337/K03553/K03550/K01159/K02342/K02343/K03551/K03655/K06187/K03111/K02335/K02341/K03583/K03584/K04066/K02338/K03763/K03581/K14159/K03582/K02340/K07462/K03629/K02686/K02339/K10873	26	0.00783605	Metania
Human Diseases	Drug resistance: antimicrobial	ko01501	beta-Lactam resistance	37/3318	112/14341	0.330357	1.42786	2.49396	0.0105578	0.037318	0.0269583	K08720/K12340/K10823/K15581/K03585/K03587/K05366/K01207/K05515/K15580/K18138/K08218/K17838/K18139/K12555/K15583/K17836/K18133/K15582/K17837/K12552/K12556/K03693/K18145/K18146/K01467/K19100/K19101/K19215/K20319/K20320/K18147/K18104/K02172/K18129/K18136/K18094	37	0.0111513	Metania
Genetic Information Processing	Replication and repair	ko03410	Base excision repair	20/3318	53/14341	0.377358	1.63101	2.52495	0.0118547	0.0412801	0.0298205	K10747/K01246/K03575/K01972/K21929/K10563/K01142/K02335/K10773/K07462/K01247/K03648/K01151/K13529/K05522/K03660/K03649/K10754/K03652/K10800	20	0.00602773	Metania
Metabolism	Metabolism of cofactors and vitamins	ko00750	Vitamin B6 metabolism	3318-11-01	24/14341	0.458333	1.981	2.63883	0.01191	0.0412801	0.0298205	K00097/K01733/K00831/K05275/K08681/K00275/K03474/K06215/K00868/K03473/K18607	11	0.00331525	Metania
Metabolism	Metabolism of other amino acids	ko00440	Phosphonate and phosphinate metabolism	18/3318	47/14341	0.382979	1.6553	2.46875	0.0139956	0.0480426	0.0347057	K20859/K19670/K03430/K01841/K06167/K21196/K03823/K06164/K06165/K06166/K05780/K06162/K00968/K06163/K05306/K09994/K21195/K09459	18	0.00542496	Metania

## Sheet: ST6_enrich_pathway_water
category	subcategory	ID	Description	GeneRatio	BgRatio	RichFactor	FoldEnrichment	zScore	pvalue	p.adjust	qvalue	geneID	Count	GeneRatioNum	Microbiome
Metabolism	Global and overview maps	ko01240	Biosynthesis of cofactors	267/4162	380/14341	0.702632	2.42106	17.9522	1.08475e-63	4.21967e-61	3.1058e-61	K00059/K00228/K03801/K00798/K00941/K00077/K00097/K00652/K01749/K00012/K08281/K01955/K00382/K08679/K03185/K00254/K00278/K02552/K00969/K18285/K00963/K00831/K02492/K11754/K00595/K03399/K01845/K02227/K02303/K01591/K07130/K01432/K03793/K00453/K01947/K03525/K11784/K01885/K02551/K03517/K06134/K00767/K00794/K01661/K09903/K01919/K01053/K01633/K00600/K11753/K01719/K00457/K00606/K09458/K13038/K01920/K00966/…	267	0.0641518	Water
Metabolism	Global and overview maps	ko01230	Biosynthesis of amino acids	188/4162	241/14341	0.780083	2.68793	16.8977	1.09954e-56	2.1386e-54	1.57408e-54	K00003/K01803/K01703/K00265/K01689/K00616/K00133/K01814/K00548/K00058/K01714/K01496/K11755/K01523/K02501/K00817/K01739/K00052/K01647/K00928/K00831/K01657/K01079/K01738/K04517/K00500/K01959/K00615/K01624/K01681/K00641/K00014/K02500/K01649/K01586/K01687/K00145/K01817/K00611/K00766/K01658/K00812/K00286/K00931/K01960/K01915/K00600/K00821/K01652/K01755/K01754/K03786/K00220/K01807/K02502/K01439/K01735/…	188	0.0451706	Water
Metabolism	Global and overview maps	ko01200	Carbon metabolism	242/4162	377/14341	0.64191	2.21183	15.2468	1.24411e-46	1.61319e-44	1.18736e-44	K01803/K00123/K22015/K01689/K00616/K01903/K00058/K00845/K00886/K00164/K01616/K00239/K01007/K01676/K01965/K01647/K00382/K00627/K00831/K01895/K01810/K00029/K01847/K01079/K01738/K00018/K08691/K01637/K01959/K00615/K01624/K01681/K07404/K00074/K11529/K00240/K01960/K00625/K13788/K00127/K01053/K01966/K00600/K00124/K00830/K00163/K18118/K00244/K01902/K01754/K20455/K00605/K01807/K01961/K00024/K00927/K00043/…	242	0.0581451	Water
Metabolism	Global and overview maps	ko01220	Degradation of aromatic compounds	148/4162	215/14341	0.688372	2.37192	12.9602	5.58553e-34	5.43193e-32	3.99806e-32	K00455/K10219/K04072/K13953/K01607/K05712/K01055/K14727/K14519/K00480/K07536/K01053/K14731/K00151/K03381/K01821/K18068/K00001/K18069/K03186/K07104/K02554/K10217/K00481/K01666/K18365/K13954/K05921/K00121/K07545/K01826/K00217/K05549/K16050/K05784/K10617/K16242/K16245/K16246/K00529/K18074/K16243/K05783/K05710/K14584/K00483/K07550/K04073/K18366/K07535/K14578/K14581/K00446/K01617/K01857/K00055/K00141/…	148	0.0355598	Water
Environmental Information Processing	Membrane transport	ko03070	Bacterial secretion system	66/4162	74/14341	0.891892	3.07319	11.433	2.53417e-27	1.97159e-25	1.45115e-25	K03075/K03073/K03106/K03110/K03072/K02454/K02453/K03074/K02458/K03117/K02461/K03070/K03229/K03230/K03217/K03203/K03223/K03076/K11003/K12340/K03195/K02462/K03205/K11891/K11904/K02457/K02455/K03196/K03204/K03199/K03198/K03197/K03118/K03116/K03225/K03071/K03224/K11004/K11903/K03221/K11912/K02460/K03210/K03194/K02459/K03222/K02464/K11892/K02456/K02452/K03219/K12257/K11016/K03228/K11907/K03200/K03201/…	66	0.0158578	Water
Metabolism	Xenobiotics biodegradation and metabolism	ko00362	Benzoate degradation	89/4162	115/14341	0.773913	2.66667	11.4744	6.0415e-27	3.91691e-25	2.88296e-25	K10219/K04755/K04110/K01607/K01055/K14727/K00074/K00252/K10220/K07536/K00632/K03381/K10221/K01821/K04100/K04101/K10218/K00626/K01782/K04117/K15512/K15511/K14333/K01031/K01032/K07516/K07104/K02554/K15513/K10217/K00481/K01692/K01666/K18365/K15514/K20942/K00217/K01075/K05549/K05784/K16514/K16242/K16245/K16246/K00529/K16243/K04098/K05783/K20941/K04116/K07823/K04073/K18366/K07535/K00446/K01617/K22270/…	89	0.0213839	Water
Cellular Processes	Cellular community - prokaryotes	ko02025	Biofilm formation	74/4162	90/14341	0.822222	2.83313	11.1549	1.15566e-25	6.42215e-24	4.7269e-24	K10914/K02405/K01657/K02658/K01658/K11900/K20971/K10941/K06596/K21023/K02657/K16011/K12990/K01768/K11891/K21010/K20997/K20973/K21012/K02660/K21022/K11903/K02659/K11912/K02398/K11893/K07678/K21006/K07689/K20974/K21007/K21008/K03651/K13490/K11901/K13487/K20975/K03563/K21021/K21011/K21009/K11895/K20999/K11907/K20972/K20977/K13060/K13061/K21001/K21005/K20978/K21020/K21019/K11902/K11444/K17940/K20976/…	74	0.0177799	Water
Cellular Processes	Cellular community - prokaryotes	ko02024	Quorum sensing	162/4162	283/14341	0.572438	1.97245	10.5651	1.59277e-23	7.74484e-22	5.70044e-22	K07645/K03075/K03666/K01999/K07667/K10914/K03073/K03106/K02054/K03110/K01657/K01997/K01995/K11530/K01998/K07666/K02035/K01658/K02034/K02031/K03070/K20276/K01996/K01897/K09936/K02053/K02052/K20332/K03217/K13075/K03076/K07344/K20531/K20532/K20533/K02033/K11752/K01626/K01497/K01114/K12990/K18139/K02055/K20266/K01580/K02032/K10823/K15583/K07711/K20530/K15581/K20345/K20344/K03071/K20527/K14645/K01218/…	162	0.0389236	Water
Metabolism	Amino acid metabolism	ko00260	Glycine, serine and threonine metabolism	82/4162	110/14341	0.745455	2.56861	10.5601	4.9471e-23	2.13825e-21	1.57381e-21	K00003/K00108/K00133/K00302/K00058/K00639/K00382/K00928/K00831/K00130/K01079/K00018/K00090/K11529/K00998/K00315/K00600/K00830/K01754/K00605/K00643/K00303/K00499/K00281/K17103/K02204/K00865/K02437/K00274/K01733/K01752/K21834/K01696/K01695/K15633/K15783/K13745/K00276/K15634/K00283/K00872/K12524/K00479/K01620/K01758/K21833/K01834/K01753/K00304/K00305/K06718/K16066/K10674/K00836/K12972/K00282/K00060/…	82	0.0197021	Water
Metabolism	Global and overview maps	ko01250	Biosynthesis of nucleotide sugars	135/4162	223/14341	0.605381	2.08596	10.4509	6.76865e-23	2.633e-21	1.93797e-21	K01711/K01840/K00845/K00886/K00012/K08679/K00963/K01810/K00979/K01835/K00067/K01710/K00075/K01784/K03431/K22292/K00790/K21345/K04042/K00966/K00978/K00820/K00992/K00523/K01790/K02377/K00971/K16011/K00973/K12452/K01627/K07102/K03274/K02474/K13015/K03272/K15669/K03271/K15778/K17947/K02472/K21344/K00965/K13019/K06041/K09001/K00847/K01791/K12454/K00975/K03270/K00849/K01809/K20429/K13315/K03273/K13010/…	135	0.0324363	Water
Metabolism	Energy metabolism	ko00680	Methane metabolism	122/4162	196/14341	0.622449	2.14477	10.3185	2.71548e-22	9.60291e-21	7.06804e-21	K00123/K22015/K01689/K00058/K01007/K00831/K01895/K03532/K01079/K00018/K08691/K01624/K11529/K00625/K13788/K00127/K00600/K00124/K00830/K00024/K21071/K01595/K01070/K00126/K00122/K03841/K07812/K11212/K11779/K16260/K15633/K00925/K15634/K00121/K14083/K15228/K15229/K00441/K00317/K01834/K16254/K16370/K12234/K16255/K22083/K01623/K10714/K01499/K08097/K00148/K22086/K05884/K18933/K14940/K08093/K22305/K14941/…	122	0.0293128	Water
Metabolism	Carbohydrate metabolism	ko00650	Butanoate metabolism	83/4162	114/14341	0.72807	2.50871	10.3413	3.73764e-22	1.21162e-20	8.91789e-21	K00239/K04072/K01907/K00135/K08324/K00074/K00240/K01574/K18118/K00244/K01652/K00043/K00626/K01782/K00174/K00242/K00241/K07246/K18009/K00248/K07516/K07250/K00023/K05973/K01580/K03821/K01640/K01692/K00634/K01653/K00209/K01715/K01029/K01028/K00019/K00175/K00656/K17865/K01027/K01035/K03366/K18370/K00823/K14534/K04073/K18366/K18369/K18372/K00004/K01799/K16871/K01034/K03737/K14268/K01825/K01040/K01039/…	83	0.0199423	Water
Cellular Processes	Cell motility	ko02040	Flagellar assembly	50/4162	55/14341	0.909091	3.13245	10.1316	7.35955e-22	2.18339e-20	1.60704e-20	K02557/K02405/K03092/K03086/K02406/K02390/K02389/K02408/K02421/K02420/K02419/K02409/K02556/K02411/K02410/K02391/K10941/K02415/K02416/K02412/K02387/K02388/K02401/K02407/K02392/K02393/K02394/K02422/K10943/K02397/K02395/K02417/K02400/K02396/K09860/K02386/K02418/K02414/K02424/K02398/K02403/K02402/K02399/K02413/K13820/K02423/K10565/K10564/K21217/K21218	50	0.0120135	Water
Metabolism	Carbohydrate metabolism	ko00620	Pyruvate metabolism	92/4162	133/14341	0.691729	2.38349	10.2496	7.85796e-22	2.18339e-20	1.60704e-20	K01007/K04072/K13953/K01676/K00382/K00627/K01759/K01895/K00029/K00090/K01959/K01649/K01596/K01960/K00625/K13788/K00163/K18118/K00244/K00128/K01961/K00024/K00101/K00467/K00001/K00626/K01595/K00174/K02160/K00102/K03777/K11263/K01571/K00138/K00016/K00873/K01958/K01638/K00925/K13954/K01963/K00116/K00121/K00162/K00161/K01006/K00027/K00175/K00114/K03778/K01678/K01962/K18930/K01026/K00656/K13979/K00156/…	92	0.0221048	Water
Metabolism	Carbohydrate metabolism	ko00630	Glyoxylate and dicarboxylate metabolism	83/4162	118/14341	0.70339	2.42367	9.92951	1.45006e-20	3.6796e-19	2.70829e-19	K00284/K00123/K11472/K01616/K01965/K01647/K00382/K01895/K01847/K00018/K00090/K08691/K01637/K01681/K01091/K00048/K07130/K11529/K05825/K01432/K00127/K01966/K01915/K00600/K00124/K00042/K00830/K00605/K01577/K00024/K00626/K01433/K07246/K01682/K11263/K00281/K00104/K00023/K00126/K00865/K00122/K00015/K02437/K11473/K01638/K03779/K01816/K07749/K01458/K00283/K03780/K01455/K01601/K05606/K17865/K01625/K03781/…	83	0.0199423	Water
Metabolism	Nucleotide metabolism	ko00240	Pyrimidine metabolism	81/4162	114/14341	0.710526	2.44826	9.92694	1.51346e-20	3.6796e-19	2.70829e-19	K02825/K06966/K01955/K00254/K01494/K00943/K02566/K01591/K06287/K00761/K00945/K09903/K01081/K01485/K00857/K00525/K00940/K01465/K00609/K00762/K09913/K17722/K00526/K06016/K00560/K01937/K01956/K01520/K04765/K01464/K09023/K07043/K11751/K00226/K08722/K03787/K09019/K00756/K00758/K17723/K17828/K01431/K03465/K01119/K16328/K00527/K01489/K16066/K21636/K16329/K01493/K06952/K09024/K02823/K01250/K10213/K13421/…	81	0.0194618	Water
Metabolism	Carbohydrate metabolism	ko00051	Fructose and mannose metabolism	81/4162	115/14341	0.704348	2.42697	9.82417	3.67193e-20	8.31671e-19	6.12135e-19	K02768/K01803/K01711/K01840/K18336/K01624/K00966/K07046/K21071/K02377/K00971/K16011/K00007/K01805/K03841/K01820/K15778/K00068/K01629/K01628/K01808/K00847/K00008/K18337/K01809/K02769/K02770/K01218/K18335/K03332/K00045/K16370/K21883/K19270/K02783/K08261/K00846/K01623/K02793/K00064/K00848/K00879/K01729/K15856/K18333/K00066/K00882/K22252/K11532/K02782/K18334/K00850/K11645/K01086/K02446/K00594/K19355/…	81	0.0194618	Water
Metabolism	Carbohydrate metabolism	ko00010	Glycolysis / Gluconeogenesis	77/4162	107/14341	0.719626	2.47961	9.82314	3.84835e-20	8.31671e-19	6.12135e-19	K01803/K01689/K00845/K00886/K01007/K04072/K13953/K00382/K00627/K01895/K01810/K01835/K01624/K01596/K00163/K00128/K01792/K00927/K00001/K21071/K00174/K01785/K00134/K00138/K00016/K03841/K15778/K00873/K15633/K15634/K13954/K00121/K00162/K00161/K01006/K20866/K00175/K00114/K01834/K13979/K16370/K22473/K01610/K01623/K02779/K01223/K13810/K11532/K00850/K03737/K11645/K01086/K02446/K12957/K00169/K00172/K20118/…	77	0.0185007	Water
Metabolism	Metabolism of cofactors and vitamins	ko00860	Porphyrin metabolism	93/4162	142/14341	0.65493	2.25669	9.62314	1.68617e-19	3.34016e-18	2.45846e-18	K11335/K00228/K00798/K01749/K02492/K03405/K00595/K03399/K01845/K02227/K02303/K01885/K01719/K00643/K03428/K02259/K02189/K08100/K02224/K02230/K02229/K02257/K02233/K01599/K07226/K02231/K02496/K05895/K03795/K03404/K04037/K02232/K01698/K01772/K02302/K13542/K03594/K01195/K08973/K05934/K13540/K13541/K06042/K10960/K02226/K11337/K11333/K04038/K04039/K11334/K11336/K03403/K04040/K21231/K09883/K00218/K22316/…	93	0.022345	Water
Metabolism	Global and overview maps	ko01232	Nucleotide metabolism	84/4162	123/14341	0.682927	2.35316	9.63731	1.71731e-19	3.34016e-18	2.45846e-18	K02825/K05810/K06966/K01494/K00943/K02566/K06287/K00761/K00364/K00945/K09903/K01081/K01485/K01939/K00857/K01129/K00525/K00940/K00856/K01488/K21053/K01951/K09913/K00942/K00526/K13481/K00560/K01937/K01520/K01756/K04765/K07043/K11751/K00088/K00939/K08722/K03787/K00759/K00756/K00758/K00760/K03783/K01241/K03465/K00527/K01487/K01489/K21636/K01493/K18532/K06952/K13482/K01486/K03784/K01239/K01250/K10213/…	84	0.0201826	Water
Metabolism	Carbohydrate metabolism	ko00520	Amino sugar and nucleotide sugar metabolism	79/4162	116/14341	0.681034	2.34664	9.31167	2.66754e-18	4.9413e-17	3.63695e-17	K01840/K00845/K00886/K00012/K08679/K00963/K01810/K01835/K00075/K01784/K03431/K22292/K00790/K04042/K00966/K00978/K00820/K00992/K18676/K00971/K16011/K00973/K01198/K01209/K01452/K01183/K07102/K15778/K01207/K00965/K09001/K00847/K01791/K01443/K00975/K00849/K01809/K13381/K01854/K02473/K17716/K12448/K07106/K02793/K08678/K02779/K01233/K00066/K13810/K02804/K02564/K12373/K12449/K15921/K16881/K06118/K01787/…	79	0.0189813	Water
Metabolism	Carbohydrate metabolism	ko00500	Starch and sucrose metabolism	73/4162	106/14341	0.688679	2.37298	9.07219	1.95837e-17	3.46274e-16	2.54869e-16	K00845/K00963/K05350/K01810/K00700/K01835/K01214/K02438/K00978/K01182/K01187/K05343/K01176/K16150/K01179/K15778/K00703/K01178/K01087/K00697/K00847/K16148/K00975/K16147/K05349/K01838/K01200/K00705/K00694/K00688/K01208/K00692/K01193/K01223/K01210/K01212/K13810/K05341/K21574/K19668/K20811/K00691/K01194/K02761/K05988/K00690/K01226/K00693/K01236/K00696/K16149/K00702/K15916/K16153/K05342/K06859/K00695/…	73	0.0175396	Water
Cellular Processes	Cellular community - prokaryotes	ko05111	Biofilm formation	71/4162	106/14341	0.669811	2.30797	8.6426	5.42688e-16	9.17851e-15	6.75566e-15	K03666/K01912/K10914/K02405/K03092/K02454/K12276/K02453/K02463/K02458/K02461/K10941/K03606/K00640/K02462/K16554/K02457/K02455/K02472/K10926/K10943/K10927/K03087/K01791/K03557/K02460/K07678/K02459/K10924/K07689/K02456/K02452/K02779/K03563/K10918/K08604/K10925/K10934/K08720/K10942/K10909/K10965/K20963/K10930/K10931/K07173/K10937/K20965/K10912/K20946/K10911/K20920/K10932/K20988/K20955/K20961/K02777/…	71	0.0170591	Water
Cellular Processes	Cell growth and death	ko04112	Cell cycle	30/4162	31/14341	0.967742	3.33455	8.32026	1.5791e-15	2.55946e-14	1.88384e-14	K02314/K02563/K03531/K03588/K02313/K13587/K01358/K03544/K01338/K03590/K13588/K13590/K06985/K13581/K07716/K02488/K13584/K03589/K11749/K02651/K11443/K13583/K13582/K13592/K13593/K13245/K13589/K13586/K11357/K13591	30	0.00720807	Water
Metabolism	Carbohydrate metabolism	ko00640	Propanoate metabolism	69/4162	104/14341	0.663462	2.28609	8.41689	2.95287e-15	4.59466e-14	3.38181e-14	K01903/K01965/K00382/K01895/K01847/K01637/K00048/K00625/K13788/K00822/K01966/K01902/K20455/K01961/K01908/K01782/K02160/K00140/K01682/K00248/K11263/K07250/K11381/K00016/K01734/K01720/K01692/K00925/K01963/K09788/K19745/K01578/K00167/K00166/K01962/K01026/K00656/K05606/K09699/K00823/K03417/K13922/K01848/K00005/K08325/K22214/K01825/K01659/K00169/K00172/K11264/K01849/K00232/K00170/K00086/K00932/K00171/…	69	0.0165786	Water
Metabolism	Glycan biosynthesis and metabolism	ko00550	Peptidoglycan biosynthesis	44/4162	55/14341	0.8	2.75656	8.34568	6.14373e-15	9.19197e-14	6.76557e-14	K05837/K06153/K01925/K07259/K02563/K01921/K05367/K01924/K00075/K03588/K03587/K00790/K05366/K01929/K05515/K15792/K01000/K03814/K07258/K01928/K00806/K19302/K07009/K00887/K07260/K05364/K08384/K12555/K03693/K12551/K08724/K12552/K12556/K21464/K21469/K05365/K21465/K05363/K11693/K11694/K11695/K12554/K02545/K18770	44	0.0105718	Water
Metabolism	Nucleotide metabolism	ko00230	Purine metabolism	120/4162	224/14341	0.535714	1.84591	8.15925	8.20049e-15	1.18148e-13	8.69604e-14	K05810/K06966/K01428/K00956/K01430/K16856/K02566/K01835/K01952/K01945/K00951/K00364/K13713/K01081/K01939/K01129/K00525/K00940/K00856/K01933/K01589/K01768/K01488/K21053/K01951/K09913/K01525/K00942/K00526/K01923/K13481/K01588/K00602/K00957/K02083/K15778/K01756/K04765/K01466/K07127/K01139/K00764/K00948/K11751/K00088/K00939/K08722/K03787/K11175/K00759/K01524/K00760/K03783/K01515/K07816/K01429/K00860/…	120	0.0288323	Water
Cellular Processes	Cell motility	ko02030	Bacterial chemotaxis	26/4162	26/14341	1	3.4457	7.98118	1.01544e-14	1.41074e-13	1.03834e-13	K03406/K05874/K02557/K03407/K13924/K02556/K03408/K02410/K03412/K03776/K05875/K10439/K02416/K03413/K12368/K02417/K03415/K00575/K03414/K03411/K05877/K03410/K10108/K05876/K03409/K10540	26	0.006247	Water
Metabolism	Carbohydrate metabolism	ko00030	Pentose phosphate pathway	61/4162	89/14341	0.685393	2.36166	8.23945	1.2102e-14	1.62333e-13	1.19482e-13	K00616/K01810/K00090/K01835/K00615/K01624/K07404/K11529/K01053/K01807/K00036/K00852/K01057/K21071/K01783/K00033/K00874/K03841/K15778/K01690/K00948/K00034/K01808/K03738/K01625/K16370/K00851/K01623/K05774/K01839/K06151/K13810/K00117/K08093/K11214/K01619/K06152/K11532/K00850/K11645/K01086/K02446/K08094/K19813/K11441/K18022/K00131/K15916/K00032/K00895/K06859/K22345/K18020/K18124/K18125/K01621/K16306/…	61	0.0146564	Water
Metabolism	Amino acid metabolism	ko00360	Phenylalanine metabolism	54/4162	75/14341	0.72	2.4809	8.22203	1.51631e-14	1.96614e-13	1.44714e-13	K01426/K01912/K00817/K05712/K00824/K00500/K00074/K00812/K00457/K13574/K02613/K03782/K02609/K02610/K00285/K02554/K00832/K00274/K00146/K03825/K18360/K02611/K01692/K01666/K00276/K02612/K13371/K13372/K02614/K00529/K15866/K05710/K04073/K00055/K01593/K02618/K00813/K05714/K05708/K18361/K05713/K18357/K02615/K05709/K18359/K00129/K18356/K18355/K10797/K11358/K18362/K00270/K21795/K10775	54	0.0129745	Water
Metabolism	Glycan biosynthesis and metabolism	ko00540	Lipopolysaccharide biosynthesis	40/4162	50/14341	0.8	2.75656	7.9559	1.07149e-13	1.34455e-12	9.8963e-13	K02841/K00912/K02843/K02517/K02527/K02844/K02849/K02847/K12974/K02535/K00748/K00677/K02536/K09949/K12979/K03760/K03269/K16363/K19354/K12977/K09778/K12976/K12986/K12975/K00713/K03280/K12973/K11211/K07264/K03277/K02848/K19353/K02840/K12983/K02560/K19803/K02850/K12985/K03275/K03278	40	0.00961076	Water
Metabolism	Glycan biosynthesis and metabolism	ko00541	Biosynthesis of various nucleotide sugars	81/4162	138/14341	0.586956	2.02248	7.71748	3.04312e-13	3.65171e-12	2.68777e-12	K01711/K00012/K00963/K00979/K00067/K01710/K21345/K04042/K00966/K00978/K00523/K01790/K02377/K00971/K16011/K00973/K12452/K01627/K03274/K02474/K13015/K03272/K15669/K03271/K02472/K21344/K13019/K06041/K10012/K01791/K12454/K03270/K20429/K03273/K13010/K13017/K00983/K07031/K02473/K07806/K01654/K18430/K18429/K21379/K02805/K19068/K15856/K01709/K08068/K18431/K16704/K15894/K01639/K13020/K22252/K10011/K12453/…	81	0.0194618	Water
Metabolism	Global and overview maps	ko01210	2-Oxocarboxylic acid metabolism	70/4162	113/14341	0.619469	2.1345	7.74188	3.14953e-13	3.65171e-12	2.68777e-12	K01703/K00133/K00164/K01616/K00052/K01647/K00382/K00627/K00928/K01681/K05825/K01649/K01687/K00145/K00812/K00821/K00830/K00163/K01652/K00174/K00930/K00826/K00619/K00658/K01682/K11381/K14260/K00031/K01704/K00620/K14682/K01653/K01438/K00053/K00162/K00161/K00167/K00166/K00175/K22476/K09699/K00836/K05829/K03737/K00813/K01659/K00030/K00169/K09011/K00172/K16792/K00170/K00176/K00171/K01575/K05827/K22478/…	70	0.0168188	Water
Metabolism	Xenobiotics biodegradation and metabolism	ko00627	Aminobenzoate degradation	59/4162	89/14341	0.662921	2.28423	7.77091	3.19173e-13	3.65171e-12	2.68777e-12	K03863/K01426/K10219/K16319/K04110/K10221/K04100/K04101/K03862/K03186/K14333/K01781/K01692/K03380/K09461/K20712/K01501/K04099/K15054/K15064/K01101/K15066/K01035/K18248/K08295/K05599/K14578/K16320/K14581/K00141/K01034/K20807/K01721/K14338/K01576/K01512/K05600/K15060/K15061/K15065/K04108/K18249/K10215/K21802/K15058/K15059/K01612/K04107/K01865/K11311/K21727/K04105/K21726/K19709/K15063/K14580/K04109/…	59	0.0141759	Water
Metabolism	Xenobiotics biodegradation and metabolism	ko00622	Xylene degradation	30/4162	34/14341	0.882353	3.04032	7.61618	8.84593e-13	9.83162e-12	7.23637e-12	K01821/K07104/K02554/K10217/K01666/K18365/K05549/K05784/K10617/K05783/K04073/K18366/K00446/K01617/K00055/K00141/K18364/K10622/K10619/K16303/K10621/K10620/K10216/K05550/K16304/K18227/K18293/K10702/K10623/K16270	30	0.00720807	Water
Metabolism	Energy metabolism	ko00920	Sulfur metabolism	76/4162	129/14341	0.589147	2.03002	7.51429	1.256e-12	1.35718e-11	9.98926e-12	K15555/K01011/K20034/K00299/K15553/K00956/K01739/K10764/K01738/K17226/K17227/K03119/K00641/K15551/K00381/K00392/K16937/K17223/K15552/K02047/K02045/K15554/K05301/K17218/K00640/K17222/K02048/K20035/K20036/K00394/K00957/K10831/K00380/K00390/K00184/K04091/K17224/K17225/K00185/K02046/K00860/K19713/K01082/K00955/K07307/K17230/K21307/K21308/K16968/K17228/K00651/K06881/K17486/K21309/K08352/K08357/K16966/…	76	0.0182605	Water
Metabolism	Amino acid metabolism	ko00250	Alanine, aspartate and glutamate metabolism	49/4162	70/14341	0.7	2.41199	7.57227	1.4252e-12	1.49839e-11	1.10286e-11	K00294/K00265/K13821/K01424/K01955/K00278/K00135/K08324/K00812/K01915/K00830/K01939/K01755/K00259/K00820/K01779/K01940/K00609/K00266/K15371/K07250/K14260/K01580/K00261/K00262/K01956/K05597/K01756/K00764/K01953/K01744/K13566/K00260/K00823/K13051/K16871/K00813/K14268/K00610/K19244/K01425/K01437/K22457/K18310/K14681/K11358/K00608/K01914/K00814	49	0.0117732	Water
Metabolism	Carbohydrate metabolism	ko00040	Pentose and glucuronate interconversions	58/4162	90/14341	0.644444	2.22056	7.42731	3.07303e-12	3.14582e-11	2.31542e-11	K01685/K00012/K00963/K13877/K14274/K22186/K01812/K00065/K00853/K00007/K01805/K01783/K08322/K01815/K01820/K01629/K22187/K01628/K01195/K21681/K00008/K00040/K08323/K00039/K00854/K22185/K00848/K00879/K01184/K03077/K01804/K01686/K16849/K00880/K00594/K01730/K01728/K21619/K01051/K00041/K16850/K05351/K14259/K01818/K08092/K00011/K22396/K12447/K03079/K09988/K22397/K00002/K17743/K18106/K01213/K21030/K19588/…	58	0.0139356	Water
Metabolism	Amino acid metabolism	ko00400	Phenylalanine, tyrosine and tryptophan biosynthesis	50/4162	74/14341	0.675676	2.32817	7.3245	6.90465e-12	6.88695e-11	5.069e-11	K00817/K01657/K04517/K00500/K00014/K01817/K00766/K01658/K00812/K03786/K00220/K01735/K13829/K13497/K01736/K01626/K04518/K00891/K00800/K00832/K01609/K01696/K01695/K01713/K14170/K06208/K04092/K04516/K13498/K05887/K00813/K05358/K06001/K06209/K17749/K13503/K13832/K03856/K03785/K04093/K14187/K16306/K13853/K11358/K18239/K18240/K00270/K09483/K00211/K11646	50	0.0120135	Water
Human Diseases	Drug resistance: antimicrobial	ko01503	Cationic antimicrobial peptide (CAMP) resistance	40/4162	54/14341	0.740741	2.55237	7.30793	9.06767e-12	8.81831e-11	6.49054e-11	K01448/K03767/K04771/K03673/K18138/K12340/K00677/K14205/K10012/K03585/K03760/K07806/K01406/K07640/K19229/K19230/K10011/K12975/K08589/K01399/K07771/K07662/K13014/K07637/K07660/K19227/K12973/K07264/K06079/K19079/K07643/K19236/K19226/K03739/K18073/K03367/K01401/K12962/K03740/K14188	40	0.00961076	Water
Metabolism	Metabolism of cofactors and vitamins	ko00760	Nicotinate and nicotinamide metabolism	60/4162	98/14341	0.612245	2.10961	7.04785	3.12279e-11	2.96285e-10	2.18074e-10	K08281/K00278/K00969/K02566/K00325/K00135/K08324/K03743/K03517/K00767/K18029/K01081/K01916/K01950/K03742/K20449/K00324/K06989/K04765/K15358/K03426/K11751/K00322/K03787/K20454/K00858/K03783/K03462/K00763/K19190/K13522/K19191/K18030/K03784/K13995/K01799/K19700/K12410/K18028/K19188/K14974/K19819/K08693/K20171/K19820/K19186/K20452/K19818/K19187/K15357/K20448/K20170/K20446/K06211/K20450/K20155/K19189/…	60	0.0144161	Water
Metabolism	Amino acid metabolism	ko00330	Arginine and proline metabolism	67/4162	115/14341	0.582609	2.00749	6.93623	5.35996e-11	4.96434e-10	3.65391e-10	K00294/K13821/K01426/K00824/K00812/K00286/K00931/K00797/K01485/K01473/K01470/K00128/K09123/K12251/K00147/K12252/K01777/K00274/K09472/K01474/K01484/K01259/K10536/K00819/K01750/K01581/K13747/K01476/K01480/K12255/K01584/K06447/K09471/K00318/K00472/K12256/K00840/K00673/K01585/K19743/K01583/K01611/K21672/K00137/K12254/K00813/K00273/K00657/K00316/K00613/K21624/K09251/K08688/K19742/K05526/K03343/K08687/…	67	0.016098	Water
Metabolism	Amino acid metabolism	ko00280	Valine, leucine and isoleucine degradation	47/4162	71/14341	0.661972	2.28096	6.9187	8.83721e-11	7.99459e-10	5.88426e-10	K00249/K01965/K00382/K01847/K01907/K00822/K01966/K01968/K00632/K18660/K00253/K00128/K00626/K01782/K00020/K00140/K00826/K00248/K11263/K07250/K01969/K11381/K01640/K01692/K18661/K01029/K01028/K00167/K00166/K13766/K05606/K01027/K09699/K01848/K00263/K01825/K01849/K11410/K01641/K18472/K00187/K05605/K00271/K07508/K09478/K00186/K19312	47	0.0112926	Water
Metabolism	Energy metabolism	ko00910	Nitrogen metabolism	46/4162	69/14341	0.666667	2.29713	6.90621	9.72106e-11	8.5943e-10	6.32566e-10	K00265/K00284/K00372/K00459/K01674/K00363/K00362/K15576/K01673/K01915/K00366/K02575/K00266/K15371/K15577/K15578/K00261/K00262/K01501/K15579/K02588/K00370/K01455/K01725/K00926/K15864/K00260/K02567/K05601/K00374/K04561/K02568/K00376/K00371/K00367/K02305/K02586/K02591/K00368/K15876/K03385/K10946/K10535/K00360/K10945/K10944	46	0.0110524	Water
Metabolism	Energy metabolism	ko00720	Other carbon fixation pathways	69/4162	121/14341	0.570248	1.9649	6.81553	1.0587e-10	9.15187e-10	6.73605e-10	K22015/K01903/K00239/K01007/K01676/K01895/K01847/K08691/K01959/K01681/K00240/K01960/K00625/K13788/K00244/K01902/K01961/K00024/K00297/K00626/K01491/K01595/K00174/K02160/K00242/K00241/K01682/K00031/K01958/K00925/K01963/K09709/K01938/K01006/K00175/K01678/K01962/K05606/K14471/K14472/K14449/K01679/K14534/K01848/K15023/K03737/K14470/K00169/K00172/K01849/K15016/K15019/K01677/K00170/K00245/K00246/K00247/…	69	0.0165786	Water
Metabolism	Amino acid metabolism	ko00270	Cysteine and methionine metabolism	71/4162	128/14341	0.554688	1.91129	6.62201	3.15282e-10	2.66619e-09	1.9624e-09	K00003/K16846/K00133/K01011/K01740/K00548/K05810/K00058/K01739/K10764/K00928/K00831/K01738/K00641/K01251/K00812/K01919/K00797/K01920/K00024/K00558/K00789/K00549/K00826/K00640/K01760/K00016/K00832/K01243/K01752/K12339/K00872/K08963/K00772/K12524/K08967/K00899/K09880/K00547/K08968/K14155/K01758/K01761/K12960/K01505/K05396/K17950/K16844/K01611/K17989/K00651/K16843/K00544/K00813/K01697/K08964/K13060/…	71	0.0170591	Water
Metabolism	Amino acid metabolism	ko00300	Lysine biosynthesis	35/4162	48/14341	0.729167	2.51249	6.71157	3.81524e-10	3.15772e-09	2.32418e-09	K00003/K00133/K01714/K00928/K05825/K01586/K00821/K01929/K15792/K01439/K14267/K01928/K00674/K01778/K00215/K12524/K00290/K10206/K05829/K00293/K16181/K16792/K00841/K05827/K12526/K12525/K05822/K16180/K05823/K01655/K16182/K05830/K05831/K05824/K01705	35	0.00840942	Water
Metabolism	Amino acid metabolism	ko00220	Arginine biosynthesis	44/4162	67/14341	0.656716	2.26285	6.62504	5.20919e-10	4.22162e-09	3.10724e-09	K01428/K01430/K01955/K01941/K00145/K00611/K00812/K01915/K00821/K01755/K01457/K01940/K00930/K00619/K15371/K14260/K00620/K00261/K00262/K01956/K14682/K05597/K01438/K01429/K22476/K01476/K00926/K00260/K05829/K09065/K01478/K00813/K14048/K01425/K00491/K22478/K14681/K22477/K01427/K11358/K05830/K05831/K00814/K12659	44	0.0105718	Water
Cellular Processes	Cellular community - prokaryotes	ko02026	Biofilm formation	41/4162	61/14341	0.672131	2.31596	6.58593	6.95231e-10	5.51928e-09	4.06236e-09	K10914/K02405/K03566/K11935/K01991/K04761/K00703/K07648/K03087/K11936/K07659/K06204/K00975/K02398/K21085/K00694/K07678/K07638/K00688/K02403/K02402/K07689/K11931/K03563/K07782/K07677/K21084/K03567/K11531/K14051/K07173/K21088/K04333/K11937/K07773/K18968/K02777/K05851/K04335/K21089/K21090	41	0.00985103	Water
Metabolism	Carbohydrate metabolism	ko00020	Citrate cycle (TCA cycle)	45/4162	70/14341	0.642857	2.21509	6.51635	9.40746e-10	7.319e-09	5.38701e-09	K01903/K00164/K01616/K00239/K01676/K01647/K00382/K00627/K01959/K01681/K00240/K01596/K01960/K00163/K18118/K00244/K01902/K00024/K00174/K00242/K00241/K00658/K01682/K00031/K01958/K00116/K00162/K00161/K00175/K01678/K01610/K01679/K03737/K01659/K00030/K00169/K00172/K01677/K00170/K00245/K00246/K00247/K00176/K00171/K00177	45	0.0108121	Water
Metabolism	Amino acid metabolism	ko00340	Histidine metabolism	34/4162	47/14341	0.723404	2.49263	6.55388	9.67889e-10	7.38253e-09	5.43377e-09	K01814/K01745/K01496/K11755/K01523/K02501/K00817/K02500/K01712/K00128/K02502/K05603/K00013/K00274/K01468/K01458/K00765/K01693/K05602/K01479/K07008/K01089/K00603/K01663/K18649/K17363/K04486/K13990/K01437/K00129/K18912/K18911/K01590/K18913	34	0.00816915	Water
Metabolism	Xenobiotics biodegradation and metabolism	ko00623	Toluene degradation	32/4162	46/14341	0.695652	2.39701	6.06818	1.44169e-08	1.0785e-07	7.93807e-08	K03381/K01061/K03380/K07545/K00217/K16242/K16245/K16246/K05797/K16243/K07550/K20218/K00055/K00141/K16249/K01856/K01860/K16244/K07540/K15764/K07547/K15760/K07544/K16268/K03268/K15762/K15765/K07543/K15761/K15763/K07548/K07549	32	0.00768861	Water
Metabolism	Energy metabolism	ko00710	Carbon fixation by Calvin cycle	27/4162	36/14341	0.75	2.58427	6.0857	1.47158e-08	1.08009e-07	7.94978e-08	K01803/K00616/K00029/K00615/K01624/K01807/K00024/K00927/K01595/K01783/K00134/K03841/K01808/K01006/K01601/K01610/K00855/K01623/K13810/K11532/K11645/K01086/K02446/K01602/K00150/K04041/K00814	27	0.00648727	Water
Metabolism	Metabolism of cofactors and vitamins	ko00130	Ubiquinone and other terpenoid-quinone biosynthesis	40/4162	64/14341	0.625	2.15356	5.91406	2.61782e-08	1.8858e-07	1.388e-07	K03185/K02552/K18285/K11784/K02551/K06134/K01661/K00457/K03183/K01911/K02549/K02548/K03186/K03181/K03179/K03809/K00568/K01075/K11785/K06125/K19267/K19222/K18800/K00355/K03182/K03184/K11783/K11782/K02361/K08680/K20810/K12073/K18586/K01851/K01904/K18286/K05928/K09834/K18240/K18534	40	0.00961076	Water
Metabolism	Carbohydrate metabolism	ko00660	C5-Branched dibasic acid metabolism	23/4162	29/14341	0.793103	2.7328	5.97268	2.86305e-08	2.02495e-07	1.49043e-07	K01703/K01903/K00052/K08691/K22003/K18289/K01652/K01902/K10218/K01704/K01653/K18291/K14471/K14472/K14449/K09011/K18290/K18292/K18288/K01575/K04835/K19268/K01846	23	0.00552619	Water
Human Diseases	Drug resistance: antimicrobial	ko01502	Vancomycin resistance	19/4162	22/14341	0.863636	2.97583	5.93032	3.53473e-08	2.45537e-07	1.80723e-07	K02563/K01921/K01929/K01000/K01775/K07260/K08641/K15739/K18856/K18345/K18346/K18349/K18350/K18354/K18352/K18353/K18351/K18344/K18348	19	0.00456511	Water
Metabolism	Metabolism of other amino acids	ko00470	D-Amino acid metabolism	35/4162	55/14341	0.636364	2.19272	5.66678	1.00981e-07	6.89155e-07	5.07239e-07	K01925/K00824/K01921/K13877/K01586/K01776/K01779/K19746/K00285/K01777/K05597/K01778/K01775/K01753/K19802/K12658/K05396/K21062/K21672/K00273/K01425/K21061/K19967/K12526/K01844/K21060/K03367/K19744/K18011/K19588/K17898/K17899/K14188/K10794/K21898	35	0.00840942	Water
Metabolism	Metabolism of cofactors and vitamins	ko00770	Pantothenate and CoA biosynthesis	30/4162	45/14341	0.666667	2.29713	5.57258	1.81563e-07	1.21773e-06	8.96283e-07	K00077/K01687/K01947/K03525/K00606/K01652/K13038/K00128/K00859/K00826/K01579/K17722/K00954/K01918/K06016/K00997/K04765/K01464/K01653/K00053/K17723/K01431/K06133/K21977/K18933/K00867/K08682/K13799/K01598/K00207	30	0.00720807	Water
Metabolism	Metabolism of cofactors and vitamins	ko00790	Folate biosynthesis	47/4162	84/14341	0.559524	1.92795	5.45411	2.14603e-07	1.41492e-06	1.04143e-06	K10026/K11754/K00500/K03793/K01633/K01724/K06879/K09457/K03750/K01495/K03639/K06920/K14652/K01497/K00287/K00796/K01077/K03638/K03831/K01664/K03635/K13940/K00950/K03752/K03637/K01665/K03342/K01113/K07141/K06897/K02619/K21142/K01737/K08310/K09007/K13950/K18590/K20967/K13818/K13941/K18824/K22391/K00011/K19965/K13938/K18589/K22099	47	0.0112926	Water
Metabolism	Energy metabolism	ko00195	Photosynthesis	38/4162	63/14341	0.603175	2.07836	5.48495	2.24007e-07	1.45231e-06	1.06894e-06	K02109/K02111/K02115/K02112/K02641/K02113/K02110/K02108/K02114/K02705/K02706/K02703/K02639/K02635/K02636/K08906/K02690/K02640/K02691/K02719/K02720/K02704/K02689/K08903/K02724/K02699/K02696/K02634/K02637/K02709/K02698/K02712/K02723/K02694/K02718/K02716/K02692/K08902	38	0.00913023	Water
Genetic Information Processing	Folding, sorting and degradation	ko04122	Sulfur relay system	22/4162	29/14341	0.758621	2.61398	5.56314	2.36782e-07	1.50997e-06	1.11139e-06	K01011/K00566/K04487/K03639/K03638/K03831/K03635/K04085/K03154/K03637/K03636/K21029/K21147/K21142/K21140/K21148/K03148/K21028/K03151/K11179/K07235/K07237	22	0.00528592	Water
Metabolism	Metabolism of cofactors and vitamins	ko00670	One carbon pool by folate	38/4162	65/14341	0.584615	2.01441	5.2413	6.89966e-07	4.32898e-06	3.18626e-06	K00108/K00548/K00382/K00130/K01251/K00315/K00600/K00605/K00789/K00297/K01433/K01491/K00499/K01934/K00281/K00287/K02437/K00602/K00560/K00283/K01938/K11175/K00547/K01758/K03465/K00282/K00544/K01697/K18590/K00603/K00314/K01492/K13990/K11440/K17217/K13938/K18589/K01746	38	0.00913023	Water
Human Diseases	Drug resistance: antimicrobial	ko01501	beta-Lactam resistance	57/4162	112/14341	0.508929	1.75361	5.1197	8.59785e-07	5.30883e-06	3.90746e-06	K08218/K03587/K05366/K18133/K05515/K18138/K12340/K18146/K18139/K10823/K15583/K01207/K15581/K03585/K18144/K15582/K17836/K15580/K18147/K17837/K02172/K18699/K18795/K19217/K18145/K12555/K17850/K08720/K03693/K18143/K17838/K18148/K12552/K12556/K18129/K18104/K18095/K18135/K01467/K18094/K18973/K19321/K18093/K18073/K18137/K02545/K02171/K18793/K18794/K18976/K19213/K19318/K22352/K18767/K18768/K19211/K21277	57	0.0136953	Water
Metabolism	Carbohydrate metabolism	ko00052	Galactose metabolism	44/4162	80/14341	0.55	1.89514	5.13371	9.90424e-07	6.01992e-06	4.43084e-06	K00845/K00963/K00883/K01835/K01784/K07407/K01182/K01187/K21071/K08302/K01190/K01785/K15778/K12308/K00965/K00849/K01684/K01854/K16370/K17716/K01631/K01804/K01193/K00917/K02082/K16371/K00850/K21620/K04618/K00035/K22215/K21621/K21622/K01819/K01220/K07406/K02775/K00011/K12447/K12111/K00094/K18124/K18125/K01635	44	0.0105718	Water
Metabolism	Amino acid metabolism	ko00350	Tyrosine metabolism	46/4162	85/14341	0.541176	1.86473	5.11287	1.04873e-06	6.27625e-06	4.61951e-06	K00455/K10219/K04072/K13953/K00817/K00135/K00812/K02510/K00457/K00151/K13574/K16171/K00001/K00832/K01555/K00274/K00146/K00276/K13954/K05921/K02509/K00121/K01826/K13371/K13372/K01800/K01801/K00451/K16165/K00450/K00483/K18933/K00055/K01593/K00813/K16164/K16163/K16902/K00505/K00484/K00129/K16901/K10774/K01668/K11358/K00270	46	0.0110524	Water
Metabolism	Metabolism of cofactors and vitamins	ko00785	Lipoic acid metabolism	22/4162	31/14341	0.709677	2.44534	5.15113	1.60743e-06	9.47409e-06	6.97322e-06	K03801/K00164/K01616/K00382/K00627/K00163/K00605/K00658/K00281/K11381/K02437/K03800/K03644/K00283/K00162/K00161/K00167/K00166/K09699/K00282/K16869/K18821	22	0.00528592	Water
Metabolism	Metabolism of other amino acids	ko00450	Selenocompound metabolism	24/4162	36/14341	0.666667	2.29713	4.9827	3.12863e-06	1.78976e-05	1.31732e-05	K01874/K00548/K00384/K00956/K01739/K11717/K00549/K01760/K00957/K01008/K14155/K01758/K17050/K00955/K01042/K01761/K17051/K17052/K00958/K12527/K12528/K07309/K07310/K12529	24	0.00576646	Water
Metabolism	Metabolism of cofactors and vitamins	ko00730	Thiamine metabolism	24/4162	36/14341	0.666667	2.29713	4.9827	3.12863e-06	1.78976e-05	1.31732e-05	K00941/K06949/K04487/K01662/K00946/K03153/K01077/K03149/K00939/K03147/K00788/K14153/K10810/K03150/K00878/K03707/K03148/K07251/K00949/K21219/K03151/K21220/K10811/K20895	24	0.00576646	Water
Metabolism	Glycan biosynthesis and metabolism	ko00543	Exopolysaccharide biosynthesis	40/4162	73/14341	0.547945	1.88805	4.86399	3.45548e-06	1.94809e-05	1.43385e-05	K03606/K00640/K02851/K20997/K19294/K11936/K03208/K03818/K16555/K13683/K13660/K16710/K20999/K16568/K16707/K21001/K16702/K13658/K13665/K16703/K19293/K12582/K16566/K03819/K13663/K16557/K11937/K13664/K13684/K13656/K16564/K16556/K13657/K16558/K16563/K20921/K19290/K19295/K13659/K16701	40	0.00961076	Water
Metabolism	Metabolism of cofactors and vitamins	ko00780	Biotin metabolism	18/4162	24/14341	0.75	2.58427	4.96687	4.1162e-06	2.26733e-05	1.66882e-05	K00059/K03524/K00652/K01947/K09458/K01935/K02169/K00833/K08351/K00208/K01012/K02372/K00647/K19563/K02170/K19561/K01906/K16593	18	0.00432484	Water
Metabolism	Metabolism of terpenoids and polyketides	ko00523	Polyketide sugar unit biosynthesis	34/4162	59/14341	0.576271	1.98566	4.85099	4.13831e-06	2.26733e-05	1.66882e-05	K00067/K01710/K01790/K00973/K17947/K13315/K13328/K13318/K13322/K19857/K21336/K21328/K12710/K13317/K13316/K13307/K13330/K19856/K21325/K19180/K13312/K16438/K21332/K21329/K16435/K21331/K13308/K13327/K21337/K13310/K13311/K13326/K21335/K13309	34	0.00816915	Water
Metabolism	Xenobiotics biodegradation and metabolism	ko00361	Chlorocyclohexane and chlorobenzene degradation	26/4162	41/14341	0.634146	2.18508	4.85897	4.94606e-06	2.67224e-05	1.96685e-05	K01561/K01563/K03381/K07104/K01061/K21607/K01560/K00217/K16242/K16245/K16246/K16243/K04098/K00446/K06912/K16249/K10676/K01856/K01860/K03391/K15253/K16244/K16268/K03268/K15237/K00462	26	0.006247	Water
NA	NA	ko01310	Nitrogen cycle	25/4162	39/14341	0.641026	2.20878	4.83342	5.67103e-06	2.99434e-05	2.20393e-05	K00372/K00363/K00362/K00366/K02588/K00370/K15864/K02567/K00374/K04561/K02568/K00376/K00371/K00367/K02305/K02586/K02591/K00368/K15876/K03385/K10946/K10535/K00360/K10945/K10944	25	0.00600673	Water
Metabolism	Carbohydrate metabolism	ko00053	Ascorbate and aldarate metabolism	35/4162	62/14341	0.564516	1.94515	4.76894	5.69618e-06	2.99434e-05	2.20393e-05	K00012/K08679/K01706/K13877/K13875/K01707/K01053/K00128/K01708/K02821/K20023/K01195/K18981/K01630/K13874/K01683/K00064/K13876/K03077/K00469/K02822/K18982/K18983/K00880/K00103/K13873/K18649/K00423/K14259/K08092/K12447/K03079/K00002/K19588/K17744	35	0.00840942	Water
Metabolism	Energy metabolism	ko00190	Oxidative phosphorylation	96/4162	224/14341	0.428571	1.47673	4.59829	6.10282e-06	3.16533e-05	2.32978e-05	K00239/K00332/K02109/K02276/K00405/K02111/K02115/K00411/K02258/K00240/K00937/K02300/K00335/K00413/K00333/K00334/K00406/K02112/K00244/K00337/K02274/K00338/K00404/K02259/K00341/K00242/K00241/K00331/K00330/K02113/K00336/K00343/K02257/K02277/K02110/K02108/K02298/K00339/K22468/K00342/K01535/K03885/K02114/K02275/K08738/K00425/K00412/K00340/K03889/K13378/K01507/K00426/K03891/K05576/K00407/K03890/K02299/…	96	0.0230658	Water
Metabolism	Metabolism of other amino acids	ko00410	beta-Alanine metabolism	28/4162	46/14341	0.608696	2.09738	4.7667	6.82878e-06	3.49526e-05	2.57262e-05	K00822/K00128/K01782/K00140/K00248/K01579/K07250/K17722/K01918/K06016/K01580/K01692/K01464/K00276/K01578/K17723/K01431/K00823/K18933/K00137/K01825/K00316/K15372/K00232/K13799/K00129/K05605/K00207	28	0.00672753	Water
Metabolism	Amino acid metabolism	ko00290	Valine, leucine and isoleucine biosynthesis	15/4162	19/14341	0.789474	2.72029	4.79788	9.39348e-06	4.74554e-05	3.49286e-05	K01703/K00052/K01649/K01687/K01652/K01754/K00826/K14260/K01704/K01653/K00053/K17989/K00263/K09011/K00835	15	0.00360404	Water
Metabolism	Lipid metabolism	ko00061	Fatty acid biosynthesis	25/4162	40/14341	0.625	2.15356	4.67155	1.0957e-05	5.46446e-05	4.02201e-05	K00059/K00648/K01897/K18660/K09458/K01961/K02160/K03921/K11263/K00645/K00208/K01963/K02372/K00209/K01962/K16363/K02371/K01716/K00647/K01071/K18474/K18473/K10780/K18472/K11533	25	0.00600673	Water
Metabolism	Xenobiotics biodegradation and metabolism	ko00624	Polycyclic aromatic hydrocarbon degradation	26/4162	43/14341	0.604651	2.08345	4.54964	1.7227e-05	8.48266e-05	6.2435e-05	K00480/K04100/K04101/K18068/K18069/K21105/K18074/K04102/K14578/K14581/K18275/K18076/K18067/K19065/K18075/K18251/K00449/K00448/K18077/K21104/K14580/K11947/K11943/K11948/K11945/K18254	26	0.006247	Water
Metabolism	Metabolism of cofactors and vitamins	ko00750	Vitamin B6 metabolism	17/4162	24/14341	0.708333	2.4407	4.51676	2.68477e-05	0.000130547	9.60864e-05	K00097/K00831/K03474/K01733/K00275/K08681/K05275/K00868/K03473/K06215/K18613/K18609/K18614/K03472/K18612/K18608/K18607	17	0.00408458	Water
Metabolism	Metabolism of other amino acids	ko00430	Taurine and hypotaurine metabolism	19/4162	29/14341	0.655172	2.25753	4.3345	4.92525e-05	0.000236533	0.000174096	K03119/K00681/K00625/K13788/K00259/K15371/K01580/K00925/K00260/K03852/K07256/K15515/K03851/K19244/K15373/K15372/K07255/K00485/K15024	19	0.00456511	Water
Metabolism	Xenobiotics biodegradation and metabolism	ko00643	Styrene degradation	17/4162	25/14341	0.68	2.34307	4.29767	6.11672e-05	0.000290171	0.000213575	K01426/K16171/K07104/K01555/K00146/K01501/K01800/K00451/K01026/K00446/K10216/K20807/K01721/K01040/K01039/K01502/K18312	17	0.00408458	Water
Genetic Information Processing	Translation	ko00970	Aminoacyl-tRNA biosynthesis	34/4162	66/14341	0.515151	1.77506	4.03544	9.85041e-05	0.00045789	0.000337021	K04567/K02434/K01874/K02433/K01876/K01872/K01875/K01870/K01879/K01883/K02435/K01873/K01869/K01885/K00604/K01889/K01890/K01868/K01881/K01886/K01878/K01887/K09759/K01867/K01880/K01892/K01866/K04566/K01042/K01893/K09698/K01884/K22503/K14164	34	0.00816915	Water
Metabolism	Metabolism of terpenoids and polyketides	ko00906	Carotenoid biosynthesis	30/4162	56/14341	0.535714	1.84591	4.05556	9.8876e-05	0.00045789	0.000337021	K10027/K02291/K14597/K06443/K09846/K09844/K09845/K20616/K22445/K15746/K09835/K10208/K02293/K14596/K10210/K10212/K22492/K08977/K14605/K14606/K02294/K09879/K10211/K00514/K09847/K09836/K02292/K06444/K14598/K22502	30	0.00720807	Water
Metabolism	Metabolism of cofactors and vitamins	ko00740	Riboflavin metabolism	29/4162	54/14341	0.537037	1.85047	4.00366	0.000121361	0.000555404	0.000408794	K00299/K00794/K11753/K03186/K11752/K00793/K14652/K01497/K09474/K20862/K00082/K01498/K01515/K00878/K02858/K04719/K14379/K19286/K16902/K19285/K00484/K21063/K22394/K12152/K01093/K22393/K21064/K05368/K14654	29	0.0069678	Water
Metabolism	Glycan biosynthesis and metabolism	ko00571	Lipoarabinomannan (LAM) biosynthesis	4162-11-01	14/14341	0.785714	2.70734	4.08675	0.000176225	0.000797113	0.000586699	K14335/K08256/K16648/K14340/K13668/K22311/K14337/K14339/K13671/K13687/K13669	11	0.00264296	Water
Metabolism	Xenobiotics biodegradation and metabolism	ko00621	Dioxin degradation	19/4162	31/14341	0.612903	2.11188	3.96271	0.000184018	0.000814533	0.000599521	K00480/K01821/K02554/K01666/K18365/K04073/K18366/K01617/K18364/K15752/K08689/K15756/K18087/K15750/K15753/K15755/K00462/K10222/K08690	19	0.00456511	Water
Metabolism	Xenobiotics biodegradation and metabolism	ko00364	Fluorobenzoate degradation	13/4162	18/14341	0.722222	2.48856	4.04072	0.000184265	0.000814533	0.000599521	K03381/K01061/K00217/K05549/K05784/K05783/K05550/K01856/K01860/K20807/K01721/K03391/K20806	13	0.0031235	Water
Metabolism	Metabolism of terpenoids and polyketides	ko00900	Terpenoid backbone biosynthesis	32/4162	64/14341	0.5	1.72285	3.70589	0.00031821	0.00139083	0.00102369	K03527/K06013/K03526/K01662/K00795/K00626/K03186/K00099/K00919/K00806/K00991/K12506/K01770/K02523/K10960/K13789/K00805/K12503/K13787/K14215/K21273/K00021/K01823/K21275/K00869/K00054/K09128/K01597/K05356/K01641/K00938/K00587	32	0.00768861	Water
Metabolism	Xenobiotics biodegradation and metabolism	ko00983	Drug metabolism	19/4162	32/14341	0.59375	2.04588	3.78728	0.0003301	0.00142677	0.00105014	K00799/K00857/K00940/K03782/K01951/K01520/K01464/K00088/K01195/K00758/K00760/K01431/K01489/K00569/K00622/K13421/K00757/K00876/K00207	19	0.00456511	Water
Genetic Information Processing	Replication and repair	ko03430	Mismatch repair	24/4162	44/14341	0.545454	1.87947	3.73593	0.000337997	0.00143396	0.00105544	K02337/K01972/K03555/K02342/K03657/K07462/K02343/K03111/K03601/K02338/K06223/K10747/K03572/K02340/K03602/K10857/K02341/K01141/K02339/K07456/K03763/K14159/K03573/K10754	24	0.00576646	Water
Metabolism	Xenobiotics biodegradation and metabolism	ko00633	Nitrotoluene degradation	15/4162	23/14341	0.652174	2.2472	3.82763	0.000339137	0.00143396	0.00105544	K10680/K10679/K06281/K06282/K14578/K14581/K00622/K00169/K00172/K10678/K00170/K00171/K14580/K00198/K00196	15	0.00360404	Water
Metabolism	Biosynthesis of other secondary metabolites	ko00261	Monobactam biosynthesis	17/4162	28/14341	0.607143	2.09203	3.69847	0.000472163	0.00197496	0.00145363	K00133/K01714/K00956/K00928/K16422/K00957/K00215/K12524/K00955/K05375/K00958/K12526/K12525/K19113/K16423/K16421/K19102	17	0.00408458	Water
Metabolism	Xenobiotics biodegradation and metabolism	ko00930	Caprolactam degradation	14/4162	22/14341	0.636364	2.19272	3.57986	0.000775361	0.00320867	0.00236168	K06446/K14519/K01053/K14731/K00496/K01782/K01692/K03379/K01825/K19961/K18199/K17754/K01453/K00002	14	0.00336377	Water
NA	NA	ko01320	Sulfur cycle	26/4162	52/14341	0.5	1.72285	3.33904	0.00112963	0.00456171	0.00335756	K00956/K01738/K17226/K17227/K00381/K00392/K16937/K17223/K17222/K00394/K00957/K00380/K00390/K17224/K17225/K00860/K19713/K00955/K17230/K08357/K17229/K00958/K00395/K08358/K16953/K18367	26	0.006247	Water
Metabolism	Global and overview maps	ko01212	Fatty acid metabolism	38/4162	84/14341	0.452381	1.55877	3.28421	0.00113277	0.00456171	0.00335756	K00059/K00249/K00507/K00632/K00648/K01897/K18660/K09458/K01961/K00626/K01782/K02160/K03921/K00248/K07516/K11263/K01692/K00645/K00208/K01963/K02372/K00209/K01962/K16363/K02371/K00255/K01716/K00647/K01825/K06445/K00232/K13767/K18473/K10780/K18472/K07508/K09478/K11533	38	0.00913023	Water
Metabolism	Xenobiotics biodegradation and metabolism	ko00642	Ethylbenzene degradation	4162-11-01	16/14341	0.6875	2.36892	3.50319	0.00114833	0.00456171	0.00335756	K00632/K14578/K14581/K14748/K14750/K18092/K17049/K14751/K14749/K14580/K14746	11	0.00264296	Water
Metabolism	Metabolism of terpenoids and polyketides	ko01051	Biosynthesis of ansamycins	18/4162	32/14341	0.5625	1.93821	3.39736	0.00114922	0.00456171	0.00335756	K00615/K16019/K16021/K16035/K16022/K16020/K15673/K16029/K16027/K16016/K16034/K16024/K15466/K16028/K16017/K16033/K16015/K16038	18	0.00432484	Water
Metabolism	Lipid metabolism	ko00071	Fatty acid degradation	29/4162	60/14341	0.483333	1.66542	3.30268	0.00119878	0.00471036	0.00346697	K00249/K04072/K13953/K00252/K05297/K00632/K01897/K00128/K05939/K00496/K00001/K00626/K01782/K00248/K07516/K01692/K13954/K00121/K00529/K00255/K01825/K14338/K06445/K00232/K13767/K21738/K01909/K07508/K09478	29	0.0069678	Water
Metabolism	Metabolism of terpenoids and polyketides	ko00907	Pinene, camphor and geraniol degradation	15/4162	25/14341	0.6	2.06742	3.4156	0.00121269	0.00471737	0.00347213	K00632/K01782/K13778/K11731/K13779/K01640/K01692/K13777/K13775/K01825/K12957/K13774/K20765/K13776/K21730	15	0.00360404	Water
Environmental Information Processing	Membrane transport	ko02060	Phosphotransferase system (PTS)	33/4162	72/14341	0.458333	1.57928	3.15087	0.00178488	0.00687443	0.00505979	K02768/K08483/K11183/K02806/K02821/K02769/K02770/K08484/K02783/K02793/K02779/K02822/K00882/K02804/K02782/K02761/K02757/K02798/K02800/K02781/K20118/K08485/K02775/K02777/K02810/K11200/K02794/K02784/K02796/K02750/K02791/K02795/K19507	33	0.00792888	Water
Genetic Information Processing	Translation	ko03010	Ribosome	58/4162	143/14341	0.405594	1.39756	3.05511	0.0019659	0.0074974	0.00551831	K02895/K02867/K02864/K02879/K02931/K02913/K02863/K02990/K02945/K02909/K02899/K02986/K02876/K02968/K02956/K02967/K02881/K02992/K02884/K02965/K02952/K02946/K02897/K02914/K02935/K02988/K02907/K02874/K02950/K02926/K02886/K02890/K02887/K02916/K02970/K02982/K02878/K02904/K02906/K02961/K02892/K02959/K02948/K02939/K02911/K02933/K02871/K02996/K02888/K02994/K02963/K02902/K02919/K02954/K07590/K02927/K02929/…	58	0.0139356	Water
Metabolism	Amino acid metabolism	ko00380	Tryptophan metabolism	36/4162	81/14341	0.444444	1.53142	3.06687	0.00220773	0.00833792	0.00613696	K01426/K00382/K07130/K01432/K00252/K00453/K03392/K00128/K00626/K01782/K03782/K00658/K00274/K10217/K01692/K00452/K15067/K01501/K01556/K01667/K03781/K21801/K01593/K00486/K20807/K01721/K01825/K14338/K00466/K04103/K16902/K16901/K00543/K00463/K11816/K20204	36	0.00864969	Water
Metabolism	Metabolism of terpenoids and polyketides	ko01053	Biosynthesis of siderophore group nonribosomal peptides	19/4162	36/14341	0.527778	1.81856	3.14436	0.00231651	0.00866463	0.00637743	K02552/K04784/K04782/K02363/K00216/K04786/K02364/K04781/K02361/K12238/K04783/K01252/K01851/K02362/K12240/K12239/K15652/K04780/K04787	19	0.00456511	Water
Metabolism	Glycan biosynthesis and metabolism	ko00511	Other glycan degradation	13/4162	22/14341	0.590909	2.03609	3.10976	0.00311724	0.0115486	0.00850014	K01201/K15923/K01206/K01192/K01190/K01186/K01227/K12373/K01444/K01191/K17108/K12111/K13714	13	0.0031235	Water
Metabolism	Energy metabolism	ko00196	Photosynthesis	21/4162	42/14341	0.5	1.72285	2.9998	0.00329692	0.0120991	0.00890529	K02288/K02631/K02284/K02289/K05383/K02096/K02095/K02285/K02097/K05386/K02287/K02290/K02632/K05377/K05382/K05384/K02093/K05378/K02092/K02286/K05380	21	0.00504565	Water
Metabolism	Xenobiotics biodegradation and metabolism	ko00984	Steroid degradation	21/4162	43/14341	0.488372	1.68278	2.86716	0.0047039	0.0171011	0.0125869	K18688/K01796/K05898/K00632/K16047/K03333/K16048/K01822/K18365/K16050/K18366/K15982/K18364/K18687/K16051/K15983/K16049/K15981/K16046/K16045/K05296	21	0.00504565	Water
Metabolism	Xenobiotics biodegradation and metabolism	ko00791	Atrazine degradation	4162-10-01	16/14341	0.625	2.15356	2.95207	0.00547148	0.0197075	0.0145053	K01428/K01430/K01941/K01457/K01429/K19837/K14048/K03383/K01427/K03382	10	0.00240269	Water
Metabolism	Biosynthesis of other secondary metabolites	ko00333	Prodigiosin biosynthesis	4162-12-01	21/14341	0.571429	1.96897	2.84133	0.00650847	0.0230163	0.0169407	K00059/K21793/K00645/K00208/K21787/K21781/K21789/K21786/K21783/K21792/K21784/K21779	12	0.00288323	Water
Metabolism	Biosynthesis of other secondary metabolites	ko00521	Streptomycin biosynthesis	4162-12-01	21/14341	0.571429	1.96897	2.84133	0.00650847	0.0230163	0.0169407	K00845/K01835/K00067/K01710/K01092/K01790/K00973/K15778/K00010/K01858/K04340/K05957	12	0.00288323	Water
Metabolism	Metabolism of terpenoids and polyketides	ko01055	Biosynthesis of vancomycin group antibiotics	15/4162	29/14341	0.517241	1.78226	2.69632	0.00835416	0.0292772	0.0215489	K01710/K16422/K16439/K16437/K16426/K16434/K16427/K16438/K16435/K16423/K16428/K16429/K16421/K16444/K16424	15	0.00360404	Water
Metabolism	Xenobiotics biodegradation and metabolism	ko00625	Chloroalkane and chloroalkene degradation	20/4162	43/14341	0.465116	1.60265	2.53067	0.0111543	0.0387412	0.0285147	K01561/K04072/K13953/K01563/K00128/K00001/K01560/K13954/K00121/K00114/K02588/K00148/K16268/K03268/K02586/K02591/K22363/K22357/K22353/K22361	20	0.00480538	Water
Metabolism	Glycan biosynthesis and metabolism	ko00531	Glycosaminoglycan degradation	4162-09-01	15/14341	0.6	2.06742	2.64479	0.0120901	0.0416199	0.0306335	K01207/K01195/K01197/K12373/K01205/K01136/K01135/K01137/K01132	9	0.00216242	Water
Genetic Information Processing	Replication and repair	ko03030	DNA replication	26/4162	60/14341	0.433333	1.49314	2.44758	0.0125402	0.0427907	0.0314953	K02335/K02337/K02314/K01972/K02342/K03470/K02343/K03111/K03469/K02338/K10747/K02316/K02340/K02341/K22316/K02339/K04801/K03763/K03471/K10726/K04800/K10742/K14159/K02319/K10754/K02322	26	0.006247	Water

## Sheet: ST7_KO_DA
KO	baseMean	log2FoldChange	lfcSE	stat	pvalue	padj
K07316	52696.2	-3.90457	0.102646	-38.0392	1.29965499742042e-316	7.82522273946835e-313
K07086	4519.91	3.06385	0.08478	36.1388	5.57837e-286	1.67937e-282
K20276	129740	-2.40165	0.0716516	-33.5185	2.5937e-246	5.20557e-243
K03222	2632.23	-5.12109	0.165074	-31.023	2.63839e-211	3.97144e-208
K03929	7423.98	2.43899	0.079984	30.4935	3.17614e-204	3.82471e-201
K06223	19995.2	-5.00414	0.165392	-30.2562	4.32247e-201	4.3376e-198
K01173	2988.69	2.00723	0.0684734	29.314	6.87157e-189	5.91053e-186
K01531	12093.4	3.05233	0.104464	29.2189	1.11461e-187	8.38881e-185
K00768	11375.2	-5.28241	0.184884	-28.5714	1.52324e-179	1.01905e-176
K01156	59268.5	-3.43698	0.122453	-28.0677	2.43151e-173	1.46401e-170
K06926	18509.5	-4.86929	0.174447	-27.9127	1.87258e-171	1.02498e-168
K03226	2303.06	-5.47095	0.196101	-27.8987	2.76828e-171	1.38898e-168
K00428	3549.44	3.25557	0.117648	27.6721	1.51264e-168	7.00585e-166
K07133	84880.6	-4.61836	0.172363	-26.7943	3.76108e-158	1.61753e-155
K00590	29224.2	-4.63655	0.174369	-26.5904	8.75915e-156	3.51592e-153
K07473	2698.76	-3.25393	0.123923	-26.2576	5.84636e-152	2.20006e-149
K05898	9698.29	3.71332	0.141638	26.217	1.69926e-151	6.01837e-149
K03224	5340.83	-5.14534	0.198332	-25.943	2.1809e-148	7.29512e-146
K12265	2912.65	3.32877	0.129018	25.8008	8.67902e-147	2.75034e-144
K03230	9180.56	-5.29192	0.206852	-25.5832	2.34899e-144	7.07163e-142
K02405	4792.29	4.5036	0.176614	25.4996	1.99088e-143	5.70815e-141
K07278	6990.74	4.45484	0.176141	25.2914	3.97591e-141	1.08814e-138
K09703	2985.95	-4.84344	0.193302	-25.0564	1.48708e-138	3.89292e-136
K07112	8666.7	2.22675	0.0895426	24.8681	1.64946e-136	4.13809e-134
K20391	593.746	-7.85605	0.317675	-24.7298	5.10982e-135	1.23065e-132
K07445	8878.24	-6.12038	0.248075	-24.6715	2.16214e-134	5.00702e-132
K02395	3123.54	3.87006	0.157338	24.5971	1.35624e-133	3.02442e-131
K19123	2136.47	-3.62743	0.148078	-24.4967	1.60238e-132	3.4457e-130
K19126	803.796	-5.3948	0.220554	-24.4603	3.91202e-132	8.12216e-130
K06718	1097.98	3.79902	0.164028	23.1609	1.13005e-118	2.26802e-116
K00728	3055.55	3.28931	0.145648	22.584	6.23222e-113	1.21046e-110
K00758	8466.26	3.24339	0.144001	22.5233	2.45375e-112	4.61689e-110
K00756	5438.19	3.23633	0.144274	22.4319	1.92408e-111	3.51058e-109
K06955	3392.35	3.90437	0.174909	22.3222	2.24775e-110	3.98051e-108
K03832	15332.3	1.56729	0.0703075	22.2919	4.43239e-110	7.62497e-108
K19124	1427.42	-4.17767	0.187552	-22.2748	6.49223e-110	1.08583e-107
K15270	4684.96	3.5972	0.161572	22.2637	8.30064e-110	1.35076e-107
K07319	12887.3	-4.23544	0.193035	-21.9413	1.04751e-106	1.65975e-104
K07459	6815.66	-2.60434	0.119031	-21.8796	4.0683e-106	6.28084e-104
K07168	3151.59	2.7782	0.127082	21.8614	6.04923e-106	9.1056e-104
K19046	563.846	-5.53793	0.253409	-21.8537	7.16484e-106	1.05218e-103
K06603	1030.48	4.64635	0.212677	21.847	8.30009e-106	1.18988e-103
K21801	3739.64	-4.50436	0.206645	-21.7976	2.44689e-105	3.42622e-103
K18277	2077.64	-6.50502	0.299391	-21.7275	1.12755e-104	1.54294e-102
K19169	2270.23	-6.2032	0.285651	-21.7161	1.44669e-104	1.93567e-102
K10233	14284	-4.30141	0.199528	-21.558	4.45911e-103	5.83659e-101
K16091	4110.16	2.8087	0.131156	21.4149	9.70367e-102	1.2431e-99
K00594	10510.1	-6.71822	0.316519	-21.2254	5.57074e-100	6.9878e-98
K04786	6803.56	-5.7276	0.270445	-21.1784	1.50933e-99	1.85463e-97
K15372	11251	-6.40157	0.305148	-20.9786	1.02915e-97	1.2393e-95
K02233	6917.81	-5.1014	0.243208	-20.9755	1.09868e-97	1.29709e-95
K07814	1453.7	4.627	0.221219	20.916	3.83035e-97	4.43511e-95
K19720	588.721	-5.39953	0.260278	-20.7453	1.35226e-95	1.53622e-93
K01192	19021.2	-5.6862	0.274908	-20.684	4.82423e-95	5.37901e-93
K06145	3435.54	3.76635	0.1821	20.6829	4.93518e-95	5.40268e-93
K01779	871.698	2.88519	0.141141	20.4419	7.09551e-93	7.62894e-91
K03381	3008.82	3.53326	0.173043	20.4184	1.14834e-92	1.21301e-90
K07667	4457.52	2.79246	0.137721	20.2761	2.09015e-91	2.16979e-89
K02279	2358.07	3.27163	0.161857	20.2131	7.51095e-91	7.66499e-89
K01953	25063.7	-2.6116	0.130198	-20.0586	1.69758e-89	1.70353e-87
K10234	12955.2	-4.11153	0.205339	-20.0232	3.45894e-89	3.41415e-87
K02824	1196.26	5.07432	0.254036	19.9748	9.12496e-89	8.86151e-87
K07182	5334.02	3.30385	0.166032	19.8988	4.1651e-88	3.98064e-86
K22278	5996.62	2.90797	0.146221	19.8876	5.21315e-88	4.90444e-86
K10232	19032.9	-4.08181	0.206564	-19.7605	6.51763e-87	6.03733e-85
K00884	1862.38	-8.9842	0.454926	-19.7487	8.22688e-87	7.50516e-85
K18831	11245.4	-3.72319	0.188776	-19.7228	1.3752e-86	1.23583e-84
K00040	4063.52	3.17791	0.161593	19.6662	4.20192e-86	3.72056e-84
K06904	3168.26	-7.59419	0.386749	-19.636	7.62013e-86	6.64939e-84
K18954	865.468	3.72214	0.189712	19.6199	1.04459e-85	8.98495e-84
K15726	44852.2	1.65929	0.0846628	19.5988	1.58251e-85	1.34201e-83
K16135	1314.57	5.02822	0.257222	19.5481	4.27954e-85	3.57876e-83
K07576	11922.6	2.51201	0.128712	19.5166	7.94189e-85	6.55043e-83
K15727	11006.8	1.57506	0.0815626	19.3111	4.33221e-83	3.52489e-81
K20265	2145.95	4.53966	0.236771	19.1732	6.20023e-82	4.97754e-80
K01578	5738.99	2.49717	0.130402	19.1498	9.71361e-82	7.69548e-80
K03829	790.151	4.09876	0.215705	19.0017	1.65152e-80	1.2914e-78
K06142	4904.54	1.66273	0.0884587	18.7967	8.04314e-79	6.20869e-77
K02230	12500.6	-4.96612	0.265357	-18.7148	3.74757e-78	2.85622e-76
K07171	9532.72	-3.42157	0.183091	-18.6878	6.2173e-78	4.6793e-76
K13609	1645	-5.70041	0.305586	-18.6541	1.17047e-77	8.70051e-76
K15771	19185.7	-3.76019	0.201815	-18.6319	1.77141e-77	1.30069e-75
K13653	939.841	3.96858	0.214148	18.5319	1.14113e-76	8.27803e-75
K07496	42615.6	-5.76499	0.312655	-18.4388	6.41532e-76	4.59841e-74
K04058	2033.57	-4.61186	0.250814	-18.3875	1.65312e-75	1.17099e-73
K02225	1970.91	-7.86846	0.429074	-18.3382	4.0996e-75	2.8702e-73
K11071	7603.83	-3.35688	0.184673	-18.1774	7.78999e-74	5.39121e-72
K07482	28004.1	-5.00844	0.276146	-18.137	1.62792e-73	1.11383e-71
K12549	10510.9	-5.45035	0.301423	-18.082	4.4149e-73	2.98675e-71
K09131	1114.65	3.05335	0.169512	18.0125	1.55412e-72	1.03971e-70
K04762	1073.69	3.81508	0.212754	17.9319	6.64881e-72	4.39917e-70
K01959	4627.26	-4.33442	0.241813	-17.9247	7.56611e-72	4.95169e-70
K00868	1341.77	-6.5467	0.36676	-17.8501	2.88625e-71	1.86861e-69
K00571	56056.5	-3.33298	0.186854	-17.8374	3.62263e-71	2.32041e-69
K00493	4156.28	-7.72238	0.433425	-17.8171	5.2052e-71	3.299e-69
K13490	736.302	3.58567	0.201507	17.7943	7.82907e-71	4.91029e-69
K16841	1466.68	-6.6112	0.372817	-17.7331	2.3274e-70	1.44467e-68
K13503	4556.06	-7.33861	0.415805	-17.6492	1.03276e-69	6.34517e-68
K14257	626.037	2.71457	0.154312	17.5914	2.86686e-69	1.74357e-67
K13651	360.364	-5.44084	0.3097	-17.5681	4.32394e-69	2.60345e-67
K00558	79479.3	-2.53997	0.144738	-17.5487	6.0833e-69	3.62649e-67
K00563	1999.59	-7.1624	0.408665	-17.5263	9.01784e-69	5.32318e-67
K02485	864.255	2.50247	0.1433	17.4632	2.73226e-68	1.59718e-66
K11069	14633.3	-3.5123	0.201191	-17.4576	3.01441e-68	1.74517e-66
K16080	2779.33	2.38632	0.137026	17.4151	6.33669e-68	3.63364e-66
K00547	2968.26	3.48177	0.20048	17.3671	1.46346e-67	8.31271e-66
K17210	371.617	-7.36539	0.424905	-17.3342	2.59588e-67	1.46073e-65
K02388	13362.5	-3.38362	0.195422	-17.3145	3.65961e-67	2.04023e-65
K11477	1672.59	2.68928	0.155495	17.295	5.1285e-67	2.83291e-65
K02075	7479.03	-3.46944	0.201482	-17.2196	1.89245e-66	1.03586e-64
K18370	2676.13	3.45852	0.201909	17.1291	9.00367e-66	4.88388e-64
K03285	3028.74	2.10594	0.123038	17.1161	1.12594e-65	6.05291e-64
K19353	4665.25	-7.32197	0.428634	-17.0821	2.017e-65	1.07472e-63
K09952	5381.08	-4.63615	0.271416	-17.0814	2.04279e-65	1.07891e-63
K01560	3996.24	1.93661	0.114021	16.9847	1.06625e-64	5.58254e-63
K07334	3812.88	-2.08187	0.122857	-16.9455	2.07822e-64	1.0787e-62
K05343	2643.43	3.27692	0.193908	16.8993	4.54937e-64	2.34118e-62
K02231	5344.64	-5.48925	0.325389	-16.8698	7.50381e-64	3.82885e-62
K03229	2413.58	-5.06113	0.300158	-16.8615	8.63097e-64	4.36698e-62
K02224	4780.09	-5.68977	0.337694	-16.8489	1.06873e-63	5.36237e-62
K02391	2638.57	2.63562	0.157086	16.7781	3.52736e-63	1.75523e-61
K07232	1301.54	-3.28683	0.196327	-16.7416	6.51922e-63	3.2174e-61
K03228	2365.54	-6.24987	0.374629	-16.6828	1.74733e-62	8.55338e-61
K01424	5980.92	1.47318	0.0886362	16.6205	4.94826e-62	2.4027e-60
K01598	3298.09	-4.298	0.259079	-16.5895	8.29479e-62	3.99543e-60
K03648	5903.86	1.43462	0.0865941	16.5672	1.20389e-61	5.75289e-60
K01721	1647.43	-2.75638	0.167216	-16.484	4.78463e-61	2.26837e-59
K07454	10514.2	-4.01719	0.244068	-16.4593	7.19277e-61	3.38341e-59
K02278	882.486	2.81883	0.171286	16.4568	7.49416e-61	3.49786e-59
K18006	3469.29	-7.93462	0.483848	-16.399	1.94467e-60	9.0068e-59
K02575	1136.73	3.50616	0.21391	16.3908	2.22641e-60	1.0233e-58
K00067	10352.5	1.29398	0.0791501	16.3484	4.46216e-60	2.03535e-58
K01466	2319.09	-5.90756	0.361454	-16.3439	4.80845e-60	2.17682e-58
K19130	500.074	-5.98121	0.366348	-16.3266	6.38674e-60	2.86974e-58
K13655	768.149	-4.05826	0.248704	-16.3176	7.39442e-60	3.29791e-58
K18372	698.146	-3.8533	0.236241	-16.3109	8.26101e-60	3.65732e-58
K09954	371.11	4.05094	0.248484	16.3026	9.45211e-60	4.1541e-58
K13256	823.589	3.28693	0.201666	16.2989	1.00498e-59	4.38475e-58
K10012	1972.37	1.86496	0.114559	16.2795	1.3789e-59	5.93028e-58
K09709	3736.14	2.11943	0.130213	16.2767	1.44527e-59	6.17161e-58
K13640	1370.97	3.38424	0.207961	16.2734	1.52407e-59	6.46228e-58
K06151	1965.81	2.97615	0.183217	16.2438	2.47054e-59	1.04022e-57
K08691	1995.8	3.45648	0.213912	16.1584	9.91389e-59	4.14525e-57
K09968	667.061	3.22427	0.199561	16.1568	1.01746e-58	4.22492e-57
K06443	930.781	3.10322	0.193048	16.0748	3.82971e-58	1.57936e-56
K00983	2056.77	2.74017	0.170694	16.0531	5.43619e-58	2.22662e-56
K00425	2950.5	2.59103	0.161434	16.0501	5.70958e-58	2.3228e-56
K19157	2263.9	-2.89866	0.180865	-16.0267	8.31963e-58	3.36191e-56
K13085	2586.65	-6.97513	0.436907	-15.9648	2.24813e-57	9.02399e-56
K15878	689.201	4.44689	0.278613	15.9608	2.3971e-57	9.55823e-56
K11076	4511.03	-3.79587	0.237901	-15.9557	2.60137e-57	1.03045e-55
K02624	4158.5	3.73376	0.23417	15.9446	3.10478e-57	1.22182e-55
K02076	2913.86	-8.96212	0.562755	-15.9254	4.22007e-57	1.64994e-55
K01505	960.987	3.48564	0.219873	15.853	1.3409e-56	5.20874e-55
K13820	292.941	-6.07185	0.383255	-15.8428	1.5755e-56	6.08083e-55
K19224	339.388	3.06237	0.193829	15.7994	3.14208e-56	1.205e-54
K06922	2454.87	-4.41023	0.279609	-15.7729	4.7828e-56	1.82261e-54
K10680	4307.46	3.01985	0.191696	15.7534	6.51211e-56	2.466e-54
K16128	6425.31	-16.8375	1.06954	-15.7427	7.71228e-56	2.8842e-54
K16394	6425.31	-16.8375	1.06954	-15.7427	7.71228e-56	2.8842e-54
K03612	1383.08	2.60924	0.165804	15.7368	8.45524e-56	3.14253e-54
K19147	9680.1	-2.93603	0.186585	-15.7357	8.61584e-56	3.18258e-54
K07177	1547.42	3.59462	0.228661	15.7203	1.09851e-55	4.033e-54
K01082	2997.94	-2.43702	0.155183	-15.7041	1.41693e-55	5.1705e-54
K01155	5520.31	-3.33427	0.212392	-15.6986	1.54512e-55	5.60431e-54
K03304	675.912	3.84223	0.245157	15.6725	2.33217e-55	8.37545e-54
K07397	3103.64	1.35234	0.086288	15.6724	2.33695e-55	8.37545e-54
K16137	639.369	3.24907	0.207372	15.6678	2.51134e-55	8.94719e-54
K06177	5715.39	3.61863	0.232364	15.5731	1.10845e-54	3.92589e-53
K08303	8923.82	3.24204	0.208405	15.5565	1.43788e-54	5.06284e-53
K03932	7624.85	-2.85517	0.184011	-15.5163	2.69278e-54	9.42629e-53
K09960	12580.2	-7.65955	0.493676	-15.5153	2.73214e-54	9.5088e-53
K15862	2536.09	3.9388	0.254895	15.4526	7.24114e-54	2.50568e-52
K03546	12776.9	-4.60719	0.298182	-15.4509	7.43813e-54	2.55914e-52
K04078	28254.1	-2.21078	0.143364	-15.4207	1.1885e-53	4.06588e-52
K01273	2502.71	2.01959	0.131	15.4168	1.26214e-53	4.29341e-52
K18910	592.794	3.25216	0.211322	15.3896	1.92288e-53	6.50431e-52
K13280	3794.27	3.63686	0.236357	15.3871	1.99735e-53	6.71848e-52
K19068	386.306	3.13155	0.20372	15.3719	2.5284e-53	8.45751e-52
K09000	874.347	-3.36248	0.218752	-15.3711	2.55619e-53	8.5032e-52
K06911	16655	1.28122	0.0833595	15.3698	2.61051e-53	8.63621e-52
K00672	4023.26	-5.05889	0.329279	-15.3635	2.87445e-53	9.45741e-52
K00082	1813.11	3.08489	0.201214	15.3314	4.71736e-53	1.54365e-51
K18926	2618.53	3.42104	0.223327	15.3185	5.7507e-53	1.87162e-51
K19191	6153.32	-3.24977	0.212929	-15.2622	1.36541e-52	4.41996e-51
K05306	449.08	3.37463	0.22179	15.2155	2.7927e-52	8.9919e-51
K19338	3656.83	3.64409	0.23989	15.1907	4.07601e-52	1.30541e-50
K11070	9331.67	-3.25461	0.214726	-15.157	6.80853e-52	2.169e-50
K03610	1451.18	3.22702	0.213007	15.1498	7.5975e-52	2.40761e-50
K21105	3669.75	3.61352	0.238811	15.1313	1.00657e-51	3.17305e-50
K00882	1219.67	3.28838	0.217452	15.1223	1.15369e-51	3.61791e-50
K01442	1776.71	3.76091	0.24871	15.1217	1.16574e-51	3.63674e-50
K12373	36576.4	-3.88445	0.257604	-15.0791	2.22123e-51	6.89382e-50
K18291	3490.46	2.06676	0.137244	15.059	3.01358e-51	9.305e-50
K03411	500.051	3.92738	0.26105	15.0445	3.74892e-51	1.15165e-49
K09996	1098.18	-9.63295	0.640589	-15.0376	4.16115e-51	1.27179e-49
K01713	2776.7	1.34621	0.0895571	15.0319	4.53997e-51	1.38056e-49
K01725	1068.74	2.76493	0.184487	14.9871	8.90956e-51	2.6957e-49
K16856	1581.48	2.4493	0.163605	14.9708	1.13874e-50	3.42819e-49
K20542	1072.45	4.25028	0.284221	14.9541	1.46366e-50	4.38444e-49
K01686	870.644	2.9455	0.198878	14.8106	1.25129e-49	3.72972e-48
K02598	344.85	3.97401	0.268576	14.7966	1.54138e-49	4.57174e-48
K06193	1460.81	3.42531	0.23153	14.7943	1.5952e-49	4.70817e-48
K19221	1759.45	-4.55539	0.308052	-14.7878	1.75723e-49	5.16111e-48
K01443	12660.1	-2.59975	0.175813	-14.7871	1.7756e-49	5.18976e-48
K09935	3529.89	-6.44965	0.436656	-14.7706	2.26814e-49	6.59732e-48
K00564	977.969	2.61248	0.177538	14.7151	5.16047e-49	1.49381e-47
K00038	886.505	2.9957	0.203721	14.7049	5.99693e-49	1.72763e-47
K07276	1660.14	-7.23871	0.492853	-14.6874	7.769e-49	2.22748e-47
K01608	1474.68	4.77075	0.325135	14.6731	9.58344e-49	2.73469e-47
K12536	5600.32	3.41129	0.232921	14.6457	1.43461e-48	4.07442e-47
K01160	694.803	-5.03916	0.344376	-14.6327	1.73752e-48	4.91155e-47
K01706	5491.23	3.1657	0.217331	14.5662	4.60597e-48	1.29591e-46
K11904	5008.37	-4.49714	0.30968	-14.5219	8.80934e-48	2.46702e-46
K17225	2944.55	3.76481	0.260597	14.4469	2.62333e-47	7.31253e-46
K00690	2158.42	3.42939	0.237404	14.4454	2.6798e-47	7.43552e-46
K03718	962.115	3.17377	0.219804	14.4391	2.93755e-47	8.11329e-46
K08906	1989.32	-8.87629	0.614996	-14.4331	3.20372e-47	8.80804e-46
K03784	11115.4	-2.84937	0.197536	-14.4246	3.62557e-47	9.92253e-46
K01935	2775.92	2.14016	0.148411	14.4205	3.84811e-47	1.04839e-45
K22003	6950.2	1.73869	0.120597	14.4173	4.0265e-47	1.09205e-45
K07154	45906.8	-2.54809	0.177262	-14.3748	7.45199e-47	2.01204e-45
K05804	548.788	4.83532	0.338962	14.2651	3.61304e-46	9.71165e-45
K03098	1767.65	3.57785	0.251069	14.2505	4.45024e-46	1.19089e-44
K20807	1917.07	-2.56938	0.180325	-14.2486	4.57383e-46	1.21854e-44
K01250	15936.2	-8.79874	0.617579	-14.2471	4.67029e-46	1.23876e-44
K13497	4024.4	-2.38906	0.167733	-14.2432	4.93939e-46	1.30439e-44
K03547	4351.43	-4.45148	0.313311	-14.2079	8.18745e-46	2.14499e-44
K16692	1769.18	-3.45718	0.243329	-14.2078	8.19376e-46	2.14499e-44
K07394	434.761	2.52861	0.178128	14.1955	9.77165e-46	2.54697e-44
K12583	4530.72	2.25198	0.15873	14.1875	1.09517e-45	2.83006e-44
K06959	10865.7	2.42949	0.171592	14.1586	1.65341e-45	4.25435e-44
K00030	582.657	5.52915	0.390907	14.1444	2.02142e-45	5.17912e-44
K03609	2140.73	2.47528	0.175117	14.135	2.3116e-45	5.89751e-44
K13928	1158.38	3.26442	0.231202	14.1193	2.88712e-45	7.33474e-44
K15342	2062.46	-2.95659	0.20975	-14.0958	4.03239e-45	1.02013e-43
K22444	1746.59	-4.43298	0.315285	-14.0602	6.66639e-45	1.67943e-43
K08323	2160.95	2.56015	0.182283	14.0449	8.27505e-45	2.076e-43
K04759	17915.9	1.23103	0.0876675	14.0421	8.61555e-45	2.15246e-43
K13652	742.319	3.37208	0.240452	14.0239	1.11335e-44	2.77003e-43
K00885	1716.73	-15.6558	1.11647	-14.0227	1.13245e-44	2.80596e-43
K06125	2848.71	-8.34269	0.595438	-14.011	1.33456e-44	3.29318e-43
K05791	2390.02	-11.1087	0.793602	-13.9978	1.60794e-44	3.95159e-43
K11074	2756.04	-4.85617	0.346962	-13.9963	1.64244e-44	4.01997e-43
K07444	9732.05	1.26225	0.0903864	13.9651	2.54619e-44	6.20672e-43
K09794	253.792	3.42498	0.245831	13.9323	4.0335e-44	9.79261e-43
K18248	1572.92	2.94775	0.211941	13.9083	5.63736e-44	1.36315e-42
K21744	879.791	2.92305	0.210536	13.8839	7.93352e-44	1.91071e-42
K08253	336.026	3.77912	0.272609	13.8628	1.06485e-43	2.55436e-42
K11075	3165.29	-4.12237	0.297961	-13.8352	1.56221e-43	3.73257e-42
K15552	1638.84	1.92234	0.139269	13.8031	2.44067e-43	5.80842e-42
K03483	771.452	-6.79101	0.494442	-13.7347	6.29184e-43	1.49146e-41
K02082	2023.74	-4.70311	0.342672	-13.7248	7.20976e-43	1.70235e-41
K13593	2608.92	-7.33462	0.534551	-13.7211	7.59186e-43	1.78557e-41
K10213	3367.02	-7.49465	0.54847	-13.6647	1.65094e-42	3.86782e-41
K05966	1971.87	-4.07361	0.298222	-13.6597	1.76799e-42	4.12599e-41
K15066	606.774	2.82602	0.207083	13.6468	2.10889e-42	4.90255e-41
K04566	4417.89	-2.93976	0.215641	-13.6327	2.55984e-42	5.92799e-41
K06975	523.425	2.86464	0.210214	13.6273	2.75664e-42	6.35928e-41
K09961	15413.5	-7.65148	0.562397	-13.6051	3.73323e-42	8.5793e-41
K03814	5119.95	2.03948	0.149975	13.5988	4.06878e-42	9.31487e-41
K00808	2968.76	-3.79069	0.279688	-13.5533	7.57759e-42	1.72821e-40
K00769	857.863	-4.75745	0.351141	-13.5485	8.08199e-42	1.83629e-40
K18336	1579.8	2.22545	0.164325	13.5429	8.72317e-42	1.97452e-40
K01838	684.216	3.57098	0.26437	13.5075	1.41187e-41	3.18386e-40
K02280	2488.09	2.83297	0.209772	13.505	1.46096e-41	3.28225e-40
K07135	1311.77	-11.5017	0.85206	-13.4987	1.59212e-41	3.56362e-40
K16264	4568.76	2.36133	0.175064	13.4883	1.8321e-41	4.08559e-40
K07300	1768.86	2.52086	0.187027	13.4786	2.09045e-41	4.64451e-40
K20866	826.863	4.01609	0.298179	13.4687	2.39051e-41	5.29163e-40
K08968	788.161	2.18253	0.162446	13.4354	3.74846e-41	8.2672e-40
K10943	3112.67	3.46741	0.258654	13.4056	5.60484e-41	1.23163e-39
K01555	3978.9	3.15593	0.235663	13.3918	6.75675e-41	1.47936e-39
K13007	2338.35	-7.2376	0.540675	-13.3862	7.27984e-41	1.58811e-39
K00853	2041	2.69889	0.201776	13.3757	8.38899e-41	1.82347e-39
K01026	3090.35	-6.27692	0.469365	-13.3732	8.67275e-41	1.87837e-39
K13282	944.805	3.66512	0.274466	13.3537	1.12782e-40	2.43391e-39
K13590	1746.11	3.58439	0.2685	13.3497	1.18913e-40	2.55706e-39
K00151	3458.12	2.52148	0.188886	13.3492	1.19674e-40	2.56426e-39
K02965	7632.3	-1.53804	0.115262	-13.3438	1.28663e-40	2.74709e-39
K08191	2080.97	2.67104	0.20053	13.3199	1.77425e-40	3.77482e-39
K06940	2881.63	2.4253	0.182121	13.317	1.84374e-40	3.90887e-39
K03436	8129.37	-2.44932	0.18424	-13.2942	2.50237e-40	5.28658e-39
K19170	1209.64	-3.77162	0.284218	-13.2701	3.44961e-40	7.26228e-39
K07317	25082	-7.9057	0.596811	-13.2466	4.72335e-40	9.90917e-39
K00505	3478.18	-5.93824	0.448752	-13.2328	5.6743e-40	1.18628e-38
K09986	1028.78	-2.70064	0.20419	-13.2262	6.19712e-40	1.2911e-38
K18301	493.398	3.42643	0.259167	13.2209	6.6441e-40	1.37945e-38
K01972	57449.5	-1.13462	0.0858736	-13.2127	7.41312e-40	1.53383e-38
K09796	3541.04	1.57373	0.119157	13.2072	7.96929e-40	1.64326e-38
K14252	2088.77	-10.5127	0.797217	-13.1867	1.04664e-39	2.15079e-38
K18383	1325.37	3.62638	0.275023	13.1858	1.05985e-39	2.17053e-38
K10674	728.612	3.70454	0.281119	13.1778	1.17705e-39	2.40237e-38
K16636	1742.7	-6.86478	0.520973	-13.1768	1.19275e-39	2.4262e-38
K07669	806.939	-3.14667	0.238916	-13.1706	1.29508e-39	2.62548e-38
K09959	979.021	2.71277	0.20649	13.1376	2.00611e-39	4.05329e-38
K04568	1901.35	-4.50191	0.343099	-13.1213	2.48599e-39	5.00608e-38
K16045	926.657	-7.32929	0.558698	-13.1185	2.57929e-39	5.17664e-38
K01239	17265.3	-8.33535	0.635414	-13.118	2.59737e-39	5.19561e-38
K19270	1202.27	2.97563	0.227053	13.1054	3.0648e-39	6.11031e-38
K03815	974.757	4.36561	0.334685	13.0439	6.88149e-39	1.36294e-37
K03791	1214.02	1.66771	0.127914	13.0377	7.46958e-39	1.47457e-37
K16785	2254.99	2.3383	0.179778	13.0066	1.12178e-38	2.20727e-37
K01848	6100.45	-2.16542	0.166941	-12.9711	1.78366e-38	3.49818e-37
K02481	1696.9	2.56708	0.19824	12.9494	2.36867e-38	4.63043e-37
K10026	4697.47	1.52734	0.118381	12.9019	4.39039e-38	8.55487e-37
K18923	3242.8	-3.67826	0.285304	-12.8924	4.96433e-38	9.64201e-37
K01193	15686.2	-3.15119	0.244458	-12.8905	5.09048e-38	9.85524e-37
K18235	506.036	2.34272	0.182012	12.8712	6.53756e-38	1.26162e-36
K07214	1322.55	3.43341	0.267068	12.8559	7.96574e-38	1.53232e-36
K04045	2018.17	-9.44587	0.735735	-12.8387	9.95475e-38	1.90884e-36
K13877	2882.77	3.16315	0.246403	12.8373	1.0135e-37	1.93723e-36
K13541	2796.47	-7.03458	0.548096	-12.8346	1.04985e-37	2.00036e-36
K01154	34371.1	-1.94674	0.151728	-12.8305	1.10699e-37	2.10258e-36
K03221	419.2	-5.07712	0.39596	-12.8223	1.22967e-37	2.32825e-36
K22491	9592.41	-2.20323	0.172042	-12.8063	1.51114e-37	2.85221e-36
K08738	6775.4	1.25111	0.0978696	12.7834	2.03029e-37	3.82013e-36
K11531	612.753	2.90773	0.227479	12.7824	2.05571e-37	3.85589e-36
K02226	15376	-1.83231	0.143366	-12.7807	2.10302e-37	3.93239e-36
K03559	7978.18	1.46668	0.114832	12.7724	2.33775e-37	4.35777e-36
K05934	2903.66	-6.87833	0.539003	-12.7612	2.69979e-37	5.01712e-36
K01053	10293.6	1.63112	0.127833	12.7597	2.75202e-37	5.09844e-36
K21303	2539.37	3.43612	0.269837	12.7341	3.82345e-37	7.06165e-36
K02444	1778.11	2.48787	0.195608	12.7187	4.65645e-37	8.57385e-36
K20999	140.561	-3.40323	0.267845	-12.706	5.4779e-37	1.00556e-35
K11475	1180.3	4.07847	0.321214	12.697	6.14144e-37	1.12394e-35
K11936	2423.32	3.55637	0.280351	12.6854	7.12487e-37	1.29996e-35
K00045	1633.49	2.79236	0.220509	12.6633	9.44985e-37	1.71896e-35
K03943	854.773	-6.27891	0.496224	-12.6534	1.07156e-36	1.94333e-35
K07005	2076.14	-1.55516	0.122978	-12.6458	1.18016e-36	2.13385e-35
K18997	330.09	3.0068	0.238203	12.6228	1.58003e-36	2.84831e-35
K02033	34471.7	-1.51843	0.120306	-12.6214	1.6089e-36	2.8917e-35
K19125	989.244	-4.28794	0.339971	-12.6127	1.79769e-36	3.22139e-35
K16165	6012.7	2.11257	0.167574	12.6068	1.93806e-36	3.46263e-35
K02618	2834.96	2.50091	0.198688	12.5871	2.48687e-36	4.43e-35
K03745	471.473	3.54078	0.281732	12.5679	3.16996e-36	5.63018e-35
K02188	2297.38	-7.25216	0.577154	-12.5654	3.27324e-36	5.79652e-35
K06602	630.403	-7.91493	0.630919	-12.5451	4.22976e-36	7.46844e-35
K00847	31250.4	-1.70961	0.136281	-12.5448	4.24639e-36	7.47589e-35
K21324	528.396	4.62347	0.368776	12.5373	4.6637e-36	8.18663e-35
K09927	894.96	2.77021	0.221095	12.5295	5.14832e-36	9.01106e-35
K06218	4955.87	-2.46266	0.196785	-12.5145	6.22277e-36	1.08601e-34
K05921	2197.85	3.51707	0.281215	12.5067	6.85995e-36	1.19375e-34
K01799	863.498	3.73193	0.298443	12.5046	7.04143e-36	1.2218e-34
K06192	2001.45	3.0291	0.242484	12.492	8.25917e-36	1.42898e-34
K21135	791.633	-4.13059	0.330851	-12.4847	9.04616e-36	1.56066e-34
K01821	1190.33	1.90609	0.152707	12.482	9.36087e-36	1.61034e-34
K06152	789.145	3.0763	0.246826	12.4634	1.18147e-35	2.02668e-34
K03763	5332.89	-5.57672	0.448031	-12.4472	1.44892e-35	2.47839e-34
K20616	850.1	2.70265	0.217449	12.4289	1.82171e-35	3.10723e-34
K14335	4268.09	3.47319	0.279574	12.4231	1.95741e-35	3.32926e-34
K00757	6977.72	-3.01577	0.242783	-12.4217	1.99327e-35	3.3807e-34
K02566	590.75	2.03089	0.163761	12.4015	2.56341e-35	4.33548e-34
K03638	1252.52	-3.11234	0.250991	-12.4002	2.60654e-35	4.39608e-34
K22205	5645.53	-2.24379	0.181896	-12.3355	5.83025e-35	9.80557e-34
K00549	5636.71	1.59932	0.129661	12.3347	5.89278e-35	9.88312e-34
K07240	17056.5	1.56078	0.126599	12.3286	6.355e-35	1.06287e-33
K12989	859.783	2.42141	0.196485	12.3236	6.75659e-35	1.12691e-33
K00453	4183.01	3.0335	0.246398	12.3114	7.86789e-35	1.30863e-33
K20967	312.312	3.10664	0.252358	12.3104	7.95906e-35	1.32015e-33
K01820	3763.7	2.6759	0.217395	12.3089	8.10989e-35	1.34147e-33
K00243	656.933	3.44912	0.280887	12.2794	1.16879e-34	1.92803e-33
K03284	10860.9	1.78173	0.145205	12.2704	1.30538e-34	2.14746e-33
K02074	7749.39	-2.75812	0.224804	-12.269	1.32901e-34	2.18037e-33
K18587	1398.4	-2.64202	0.215925	-12.2358	2.00052e-34	3.27314e-33
K03649	541.936	4.32741	0.353879	12.2285	2.18971e-34	3.57297e-33
K09922	541.478	3.15285	0.258206	12.2106	2.72786e-34	4.43904e-33
K00426	2094.83	2.8385	0.232543	12.2064	2.87391e-34	4.6641e-33
K11073	4186.47	-3.91292	0.320759	-12.1989	3.14928e-34	5.09726e-33
K07031	9511.91	-2.48692	0.204053	-12.1876	3.61928e-34	5.84228e-33
K01209	2960.19	2.57719	0.211508	12.1849	3.74333e-34	6.02636e-33
K03921	2971.41	3.74503	0.307811	12.1667	4.67892e-34	7.51248e-33
K04127	942.117	2.83305	0.232956	12.1613	4.99302e-34	7.99547e-33
K00974	48980.3	-1.48403	0.12234	-12.1305	7.28443e-34	1.16338e-32
K03286	4943.67	1.83303	0.151196	12.1235	7.92752e-34	1.26274e-32
K07393	5716.91	-7.97892	0.6586	-12.115	8.79878e-34	1.39782e-32
K01729	2018.1	-4.29692	0.354804	-12.1107	9.27179e-34	1.46909e-32
K02302	17355.1	-1.87772	0.155094	-12.1069	9.70368e-34	1.53349e-32
K00643	3229.48	-2.87827	0.237816	-12.103	1.01875e-33	1.60573e-32
K05541	1243.23	3.90319	0.322588	12.0996	1.06104e-33	1.66803e-32
K09800	3835.43	3.22278	0.266768	12.0809	1.33323e-33	2.09046e-32
K07007	9490.27	3.01126	0.249424	12.0728	1.47006e-33	2.29903e-32
K07755	356.554	2.84108	0.235518	12.0631	1.65419e-33	2.58028e-32
K01258	1557.12	3.28779	0.272595	12.0611	1.69551e-33	2.6379e-32
K01012	4462.08	2.26882	0.1884	12.0426	2.12269e-33	3.29399e-32
K01127	10317.8	-4.03178	0.334995	-12.0354	2.31645e-33	3.58544e-32
K02035	89537.4	-1.64767	0.136965	-12.0299	2.47376e-33	3.8191e-32
K01640	10447.2	1.67459	0.139366	12.0157	2.93851e-33	4.52501e-32
K12368	5700.83	-4.55375	0.380359	-11.9722	4.96733e-33	7.62966e-32
K09994	427.71	2.4215	0.202528	11.9563	6.01502e-33	9.21538e-32
K16843	1564.11	-5.58823	0.467877	-11.9438	6.99444e-33	1.06887e-31
K09775	833.244	-5.78681	0.484603	-11.9413	7.20605e-33	1.09842e-31
K09939	562.423	3.21341	0.269207	11.9366	7.62952e-33	1.16003e-31
K02032	49067.1	-1.32595	0.111142	-11.9303	8.23233e-33	1.24854e-31
K00315	11065.8	-2.87267	0.241143	-11.9127	1.01641e-32	1.53764e-31
K07303	34530.9	2.00793	0.168835	11.8928	1.28983e-32	1.94639e-31
K09154	1006.4	-3.71392	0.312455	-11.8863	1.39511e-32	2.09999e-31
K16927	501.045	2.7682	0.233487	11.8559	2.00552e-32	3.01128e-31
K02770	1334.05	2.66242	0.224777	11.8447	2.29202e-32	3.43289e-31
K22132	4450.11	1.43694	0.12134	11.8422	2.36093e-32	3.52734e-31
K02769	1336.97	2.66613	0.225371	11.83	2.73238e-32	4.0722e-31
K10714	1915.24	-3.8649	0.326754	-11.8282	2.79195e-32	4.1507e-31
K09958	793.342	3.14719	0.266243	11.8207	3.05021e-32	4.52348e-31
K00103	6437.85	-4.0532	0.343155	-11.8115	3.40256e-32	5.03362e-31
K02640	313.688	-8.18922	0.694707	-11.788	4.50006e-32	6.6409e-31
K06952	1073.7	-6.32302	0.53704	-11.7738	5.32422e-32	7.83793e-31
K01042	503.245	2.8299	0.240516	11.7659	5.84758e-32	8.58738e-31
K10778	7397.56	-1.87782	0.159965	-11.739	8.04526e-32	1.1786e-30
K20977	881.801	4.61835	0.393966	11.7227	9.75011e-32	1.42489e-30
K12283	668.969	3.90258	0.333382	11.706	1.18697e-31	1.73044e-30
K08296	1518.51	2.84074	0.243477	11.6674	1.87123e-31	2.72142e-30
K04101	6911.85	1.82362	0.15637	11.6622	1.98749e-31	2.88354e-30
K01387	4395.92	-7.60302	0.652864	-11.6456	2.41503e-31	3.4954e-30
K04791	1121.55	-15.0397	1.2926	-11.6352	2.72847e-31	3.93959e-30
K08641	1670	-2.93536	0.252316	-11.6337	2.77829e-31	4.00193e-30
K10242	690.076	-4.12431	0.354593	-11.6311	2.86317e-31	4.11436e-30
K03737	979.518	3.90726	0.33601	11.6284	2.95589e-31	4.23748e-30
K11183	1243.36	-2.79057	0.240033	-11.6258	3.04895e-31	4.36051e-30
K15532	3010.33	3.08896	0.265717	11.625	3.07635e-31	4.38926e-30
K15783	1401.3	-7.0281	0.605003	-11.6166	3.39205e-31	4.82826e-30
K13307	849.292	-7.47965	0.644527	-11.6049	3.8935e-31	5.52895e-30
K06518	784.836	3.71788	0.320557	11.5982	4.20871e-31	5.96251e-30
K09776	384.431	3.03113	0.261499	11.5914	4.55782e-31	6.44194e-30
K20023	2960.49	3.29743	0.284495	11.5905	4.60628e-31	6.49517e-30
K08170	386.602	2.64264	0.228019	11.5896	4.65525e-31	6.54889e-30
K09992	2133.66	2.12481	0.183385	11.5866	4.81777e-31	6.76172e-30
K07688	889.963	2.89007	0.249518	11.5826	5.04853e-31	7.06911e-30
K09928	321.567	2.61393	0.22569	11.5819	5.0893e-31	7.10967e-30
K09951	316.839	-3.48062	0.300637	-11.5775	5.36023e-31	7.47082e-30
K22083	5480.94	2.09039	0.180759	11.5645	6.23381e-31	8.66831e-30
K07690	891.136	2.89221	0.250118	11.5634	6.31598e-31	8.76233e-30
K06893	296.638	2.5354	0.219406	11.5557	6.90591e-31	9.55873e-30
K05801	744.086	-2.18681	0.189312	-11.5514	7.26418e-31	1.00316e-29
K00970	48807	-1.25511	0.108791	-11.5369	8.59595e-31	1.18435e-29
K03830	378.326	-5.64745	0.491136	-11.4988	1.33835e-30	1.83558e-29
K16371	2085.57	-4.5358	0.394514	-11.4972	1.36294e-30	1.86506e-29
K01782	5144.58	2.37778	0.206885	11.4933	1.42637e-30	1.94744e-29
K07074	1045.01	-3.71706	0.323507	-11.4899	1.48308e-30	2.02028e-29
K00833	5678.09	2.11114	0.184466	11.4446	2.50298e-30	3.4019e-29
K20429	489.821	4.34718	0.380524	11.4242	3.16556e-30	4.29276e-29
K07452	14600.7	-2.46759	0.216255	-11.4105	3.70394e-30	5.01156e-29
K01364	212.012	-12.6319	1.10744	-11.4064	3.88372e-30	5.24302e-29
K07657	4011.86	1.60201	0.140478	11.404	3.9939e-30	5.3797e-29
K13330	849.748	-7.34945	0.644886	-11.3965	4.35182e-30	5.84873e-29
K12538	2052.02	3.78621	0.332341	11.3925	4.55523e-30	6.10847e-29
K02081	8242.73	-2.27273	0.199554	-11.389	4.74323e-30	6.34644e-29
K03577	243.924	2.54276	0.223292	11.3876	4.82203e-30	6.43757e-29
K07302	5221.6	1.83961	0.161796	11.37	5.90072e-30	7.86022e-29
K18164	2836.85	-3.00848	0.264765	-11.3628	6.4026e-30	8.50994e-29
K07503	514.144	2.80992	0.247388	11.3584	6.73877e-30	8.93703e-29
K02844	1558.77	3.60203	0.317554	11.343	8.02997e-30	1.0626e-28
K07484	69327	-5.19177	0.45824	-11.3298	9.33982e-30	1.23322e-28
K21607	1828.19	-3.5428	0.312888	-11.3229	1.01067e-29	1.33156e-28
K12217	215.069	-12.6624	1.11925	-11.3133	1.12801e-29	1.48291e-28
K09778	1706.01	-2.92531	0.258725	-11.3066	1.21713e-29	1.59658e-28
K13792	3722.67	-8.43012	0.74657	-11.2918	1.44057e-29	1.88558e-28
K10896	299.662	-13.1332	1.16317	-11.2909	1.45498e-29	1.90031e-28
K07093	4057.64	3.74506	0.332202	11.2735	1.77451e-29	2.31263e-28
K00219	9386.33	1.60344	0.142297	11.2683	1.88252e-29	2.44809e-28
K21010	537.705	3.57781	0.317675	11.2625	2.00964e-29	2.60776e-28
K22505	173.814	-12.344	1.09675	-11.2551	2.18643e-29	2.83107e-28
K16845	277.177	-6.41394	0.57012	-11.2501	2.31208e-29	2.98735e-28
K02847	1959.71	3.34888	0.297746	11.2474	2.38451e-29	3.07433e-28
K01744	1616.69	2.86325	0.255671	11.199	4.12486e-29	5.30679e-28
K09798	2916.52	-7.00209	0.625457	-11.1952	4.30628e-29	5.52838e-28
K01153	75627.6	-1.54525	0.138283	-11.1746	5.42958e-29	6.95564e-28
K00009	1134.35	2.63787	0.236534	11.1522	6.98711e-29	8.93193e-28
K11956	1078.72	2.70942	0.242981	11.1507	7.10255e-29	9.06027e-28
K14623	1361.85	-2.99413	0.268534	-11.1499	7.16656e-29	9.1226e-28
K00200	3782.07	-3.8128	0.342191	-11.1423	7.80823e-29	9.91843e-28
K00041	1136.92	2.64169	0.237145	11.1396	8.04904e-29	1.01886e-27
K03806	3311.04	1.57619	0.141495	11.1395	8.05477e-29	1.01886e-27
K12370	1947.06	-5.93575	0.532889	-11.1388	8.11919e-29	1.02486e-27
K09949	2062.8	-2.68948	0.241483	-11.1373	8.25393e-29	1.03968e-27
K01420	5627.34	1.74954	0.157196	11.1297	8.99227e-29	1.13032e-27
K01502	959.18	4.50178	0.404611	11.1262	9.35579e-29	1.17357e-27
K06206	2558.2	-8.6459	0.77727	-11.1234	9.64939e-29	1.20788e-27
K03427	54852	-2.00879	0.181294	-11.0803	1.56365e-28	1.95326e-27
K08259	1339.84	2.61034	0.235895	11.0657	1.83974e-28	2.29339e-27
K01533	19248.5	1.37457	0.124259	11.0621	1.91502e-28	2.3823e-27
K04774	1961.92	-6.23233	0.563452	-11.061	1.93987e-28	2.40824e-27
K02027	31334.4	-1.45654	0.131753	-11.0551	2.07133e-28	2.56615e-27
K01561	3808.44	2.9073	0.263344	11.0399	2.45266e-28	3.03234e-27
K11734	1911.09	-7.69959	0.69761	-11.0371	2.53059e-28	3.12227e-27
K07088	12500.8	1.68834	0.153135	11.0252	2.88971e-28	3.55807e-27
K11732	1890.96	-7.75365	0.704026	-11.0133	3.29709e-28	4.05138e-27
K01812	3303.99	2.48095	0.225379	11.0079	3.50058e-28	4.29267e-27
K09835	2464.35	-6.93644	0.630532	-11.0009	3.78206e-28	4.62841e-27
K00457	7366.13	2.07987	0.189164	10.9951	4.03558e-28	4.92865e-27
K00839	656.234	3.34073	0.303983	10.9899	4.27548e-28	5.21106e-27
K02044	2671.41	3.9119	0.357026	10.9569	6.15841e-28	7.49086e-27
K12255	2986.02	-1.86487	0.170658	-10.9275	8.51593e-28	1.03376e-26
K10552	4553.43	-1.82147	0.166724	-10.9251	8.74864e-28	1.05987e-26
K20978	376.67	-9.20102	0.843547	-10.9075	1.06103e-27	1.28283e-26
K08721	538.975	-4.69562	0.430761	-10.9007	1.14311e-27	1.3793e-26
K06897	795.239	3.81342	0.349963	10.8966	1.19603e-27	1.44026e-26
K01854	18303.3	-1.78505	0.163866	-10.8934	1.23979e-27	1.48997e-26
K06143	397.169	5.30407	0.487138	10.8882	1.31182e-27	1.5734e-26
K20541	2948.93	2.16817	0.19941	10.8729	1.55152e-27	1.85719e-26
K02517	14259.6	1.18239	0.108946	10.853	1.93076e-27	2.30657e-26
K17624	2842.52	-6.7498	0.622269	-10.8471	2.05906e-27	2.45497e-26
K00441	659.99	3.46465	0.319489	10.8444	2.12095e-27	2.52377e-26
K02315	5546.42	-4.94238	0.455776	-10.8439	2.13197e-27	2.53188e-26
K07075	3845.02	-2.42871	0.224001	-10.8424	2.16788e-27	2.56945e-26
K08153	609.603	-8.0905	0.747496	-10.8235	2.6652e-27	3.15268e-26
K00406	6458.43	1.4755	0.13639	10.8182	2.82145e-27	3.33097e-26
K09815	9440.06	-2.55884	0.236579	-10.816	2.89149e-27	3.40698e-26
K12371	1845.31	-5.57622	0.515716	-10.8126	3.00108e-27	3.5292e-26
K01297	6264.11	1.0372	0.0959946	10.8048	3.26654e-27	3.82643e-26
K15975	337.794	2.59218	0.239907	10.8049	3.26188e-27	3.82643e-26
K03709	534.905	2.77778	0.257669	10.7804	4.25985e-27	4.98031e-26
K00824	3914.62	-2.25009	0.208774	-10.7776	4.39074e-27	5.12338e-26
K16925	503.775	2.6192	0.243029	10.7773	4.40547e-27	5.13063e-26
K01029	4015.95	1.43633	0.133369	10.7695	4.79368e-27	5.57196e-26
K01580	7863.02	-5.65065	0.525792	-10.7469	6.12621e-27	7.10712e-26
K09955	19133.2	-1.52129	0.141589	-10.7444	6.29661e-27	7.29074e-26
K02034	36543.4	-1.20471	0.112263	-10.7312	7.26703e-27	8.39823e-26
K00303	6005	-2.2654	0.211587	-10.7067	9.46539e-27	1.09178e-25
K09825	6871.03	-2.38159	0.222513	-10.7032	9.83712e-27	1.13249e-25
K13522	3668.21	-4.5757	0.429051	-10.6647	1.48858e-26	1.70719e-25
K12082	191.632	-12.4893	1.17252	-10.6517	1.71291e-26	1.96073e-25
K16370	625.056	3.29438	0.309698	10.6374	1.99589e-26	2.28031e-25
K00247	96.619	-4.88674	0.459663	-10.6311	2.13483e-26	2.43443e-25
K03738	1374.16	4.62277	0.434845	10.6308	2.14172e-26	2.43767e-25
K10218	4824.86	2.45229	0.2307	10.6298	2.16622e-26	2.4609e-25
K10221	6369.26	1.69583	0.159741	10.6162	2.5064e-26	2.842e-25
K13950	6940.07	-2.21365	0.208829	-10.6003	2.97135e-26	3.36288e-25
K03722	46019.2	-1.4686	0.138828	-10.5785	3.74756e-26	4.22548e-25
K12343	1219.28	-10.4546	0.989105	-10.5698	4.11458e-26	4.63063e-25
K01499	1790.06	-3.66745	0.347149	-10.5645	4.35406e-26	4.89101e-25
K02024	1195.68	-4.97273	0.471825	-10.5393	5.68952e-26	6.37926e-25
K06601	643.235	-7.16113	0.679786	-10.5344	5.99656e-26	6.71103e-25
K13021	9834.86	-6.05191	0.574907	-10.5268	6.50286e-26	7.26414e-25
K22343	1902.64	-3.35779	0.319165	-10.5205	6.94806e-26	7.74709e-25
K06042	1303.2	-5.83427	0.554901	-10.5141	7.44008e-26	8.28036e-25
K18800	3848.46	-2.9979	0.286122	-10.4777	1.09365e-25	1.21492e-24
K19267	254.108	3.64521	0.347915	10.4773	1.09838e-25	1.21793e-24
K03809	3069.92	2.20748	0.211119	10.4561	1.37436e-25	1.52114e-24
K15576	7008.39	1.55949	0.149356	10.4414	1.60391e-25	1.77195e-24
K00469	465.727	3.32352	0.318517	10.4344	1.72771e-25	1.90523e-24
K02802	766.742	-6.12014	0.586997	-10.4262	1.88309e-25	2.07277e-24
K01707	1750.34	3.26318	0.313352	10.4138	2.14556e-25	2.35738e-24
K20941	608.433	5.82866	0.560186	10.4049	2.3557e-25	2.58355e-24
K05301	6694.55	2.10313	0.202269	10.3977	2.54073e-25	2.78141e-24
K03605	145.13	4.1591	0.400134	10.3943	2.63281e-25	2.87698e-24
K01185	2547.61	-1.93343	0.186197	-10.3838	2.93822e-25	3.20489e-24
K03394	1180.35	-6.01683	0.579509	-10.3826	2.97438e-25	3.23847e-24
K18457	1896.76	-6.60691	0.636403	-10.3816	3.00536e-25	3.2663e-24
K09883	4056.85	-2.7036	0.261293	-10.347	4.31619e-25	4.68249e-24
K07501	2002.57	2.70587	0.261544	10.3458	4.37436e-25	4.73705e-24
K07722	184.732	5.78352	0.559056	10.3452	4.40206e-25	4.7585e-24
K18244	1056.5	4.9763	0.481099	10.3436	4.4731e-25	4.82662e-24
K18588	980.74	-2.70243	0.261456	-10.3361	4.83839e-25	5.21144e-24
K21395	14757.3	2.11015	0.204187	10.3344	4.92518e-25	5.29545e-24
K07545	2063.15	3.247	0.314344	10.3295	5.1846e-25	5.56444e-24
K04076	1206.51	-5.30031	0.513856	-10.3148	6.04149e-25	6.46106e-24
K07118	961.019	2.76283	0.268055	10.307	6.55355e-25	6.99626e-24
K09388	243.971	-9.1747	0.890493	-10.3029	6.83374e-25	7.28247e-24
K12286	182.457	4.1761	0.405687	10.2939	7.50679e-25	7.98558e-24
K00276	768.595	4.16683	0.404814	10.2932	7.56348e-25	8.03169e-24
K03446	13189.3	1.52162	0.147843	10.2921	7.64729e-25	8.1064e-24
K10556	720.101	2.99328	0.290962	10.2875	8.02011e-25	8.48665e-24
K15060	149.536	5.52202	0.537138	10.2804	8.63368e-25	9.11989e-24
K01596	11223.5	2.48587	0.241829	10.2794	8.72519e-25	9.20041e-24
K00486	787.377	5.06481	0.492737	10.2789	8.76979e-25	9.23128e-24
K00879	1476.95	2.66501	0.25937	10.2749	9.13954e-25	9.6037e-24
K01724	1074.45	2.08597	0.203127	10.2693	9.69051e-25	1.01649e-23
K01060	1936.88	-3.35954	0.327472	-10.259	1.07792e-24	1.12872e-23
K10126	1108.2	5.70304	0.556218	10.2532	1.14446e-24	1.19632e-23
K01758	10674.8	-2.02164	0.197562	-10.233	1.41098e-24	1.47236e-23
K14164	4875.74	-13.8958	1.35954	-10.221	1.59717e-24	1.66376e-23
K07449	177.717	-12.3849	1.2118	-10.2203	1.60867e-24	1.67285e-23
K15898	298.97	7.90568	0.773549	10.22	1.6132e-24	1.67467e-23
K12979	2095.14	2.44243	0.239022	10.2184	1.63994e-24	1.6995e-23
K12372	1774.76	-5.89517	0.577528	-10.2076	1.8336e-24	1.89692e-23
K00613	324.011	8.02527	0.786242	10.2071	1.84231e-24	1.90267e-23
K01804	1482.98	2.56164	0.251116	10.201	1.96209e-24	2.0229e-23
K16876	1342.88	3.98	0.390659	10.1879	2.24537e-24	2.311e-23
K02835	31382.5	-1.05816	0.104073	-10.1674	2.77106e-24	2.84234e-23
K12056	174.753	6.54296	0.64352	10.1675	2.77017e-24	2.84234e-23
K01317	2081.4	4.16319	0.409697	10.1616	2.94066e-24	3.00906e-23
K16090	2331.21	3.53116	0.347502	10.1615	2.94359e-24	3.00906e-23
K02422	1316.48	2.54546	0.250526	10.1605	2.97588e-24	3.03691e-23
K04752	2943.32	1.48623	0.146341	10.156	3.11718e-24	3.17572e-23
K11072	13608.4	-1.76956	0.174255	-10.155	3.14721e-24	3.20091e-23
K03867	90.9112	-11.4164	1.12557	-10.1428	3.56743e-24	3.62217e-23
K09882	2274.08	-2.63743	0.260098	-10.1401	3.6658e-24	3.71579e-23
K13482	15583.4	-2.68772	0.265148	-10.1367	3.798e-24	3.84332e-23
K22044	9856.03	-2.34286	0.231269	-10.1305	4.04703e-24	4.08845e-23
K17716	1622.85	2.92274	0.288559	10.1288	4.11862e-24	4.1538e-23
K13572	12070.6	-2.05472	0.203058	-10.1189	4.55625e-24	4.58749e-23
K07039	9388.35	-2.69472	0.266391	-10.1157	4.70849e-24	4.72497e-23
K19686	661.475	-3.29229	0.325478	-10.1152	4.72831e-24	4.73697e-23
K07246	5693.18	1.77016	0.175011	10.1146	4.76088e-24	4.76167e-23
K00570	862.221	-6.9075	0.683492	-10.1062	5.18657e-24	5.17883e-23
K00201	2230.02	-3.53264	0.34995	-10.0947	5.83116e-24	5.81281e-23
K20470	4081.48	2.70408	0.26798	10.0906	6.07868e-24	6.04955e-23
K21833	769.162	2.69035	0.266664	10.0889	6.18536e-24	6.14555e-23
K02054	13312.5	-1.85309	0.18401	-10.0706	7.44989e-24	7.38976e-23
K03307	3516.26	2.33676	0.232099	10.068	7.65526e-24	7.5713e-23
K12574	24537	-1.53127	0.152094	-10.0679	7.65806e-24	7.5713e-23
K09698	815.19	-5.22115	0.519059	-10.0589	8.3948e-24	8.28608e-23
K03824	354.306	-4.99858	0.497015	-10.0572	8.53823e-24	8.41386e-23
K06991	511.562	4.43487	0.441523	10.0445	9.71602e-24	9.55885e-23
K12537	2782.1	4.98874	0.497751	10.0226	1.21328e-23	1.1917e-22
K21909	87.9873	-11.371	1.13464	-10.0217	1.22368e-23	1.19996e-22
K09948	532.745	-2.34224	0.233724	-10.0214	1.22746e-23	1.20171e-22
K02692	478.834	-12.3504	1.23271	-10.0189	1.25917e-23	1.23076e-22
K19982	459.27	3.74457	0.374094	10.0097	1.38173e-23	1.34836e-22
K12285	436.586	4.57972	0.457691	10.0061	1.43223e-23	1.39538e-22
K14393	10055.2	2.18998	0.219105	9.99509	1.60144e-23	1.55772e-22
K02055	14149	-1.47163	0.147262	-9.99327	1.63118e-23	1.58409e-22
K05936	1419.87	-5.62268	0.562836	-9.98991	1.68733e-23	1.63598e-22
K03119	9375.54	1.56557	0.156951	9.97491	1.96275e-23	1.89691e-22
K21498	6230.24	-2.07919	0.208656	-9.96466	2.17628e-23	2.0999e-22
K00380	12417	-4.19214	0.421326	-9.94988	2.52475e-23	2.43224e-22
K07149	5347.26	-2.0523	0.206315	-9.9474	2.58857e-23	2.48974e-22
K02053	10859.2	-1.29099	0.12984	-9.94293	2.70745e-23	2.59993e-22
K06164	775.738	3.56058	0.358252	9.93875	2.82352e-23	2.70707e-22
K03974	296.409	2.96426	0.298473	9.93143	3.03874e-23	2.90878e-22
K21645	923.625	4.34517	0.437818	9.92459	3.25447e-23	3.11034e-22
K12369	1711.2	-5.23267	0.527669	-9.91658	3.5264e-23	3.36489e-22
K11528	913.012	-5.61569	0.566696	-9.90953	3.78432e-23	3.60528e-22
K00467	2303.85	3.77976	0.381493	9.90779	3.85051e-23	3.66255e-22
K00986	15636.3	-3.71457	0.374984	-9.90594	3.92259e-23	3.72523e-22
K00180	5020.3	1.34125	0.135404	9.90554	3.93849e-23	3.73443e-22
K00179	6917.37	1.47652	0.149116	9.90183	4.08718e-23	3.86932e-22
K07448	5790.06	-1.74379	0.176234	-9.8947	4.38936e-23	4.14887e-22
K03225	903.553	2.63189	0.26621	9.88653	4.76254e-23	4.49455e-22
K06989	501.562	3.85528	0.390016	9.88491	4.84036e-23	4.56085e-22
K07550	1116.5	4.13903	0.419073	9.87665	5.25619e-23	4.94492e-22
K21687	1052.64	-6.30145	0.638139	-9.87473	5.35748e-23	5.03235e-22
K06324	162.58	5.36596	0.543547	9.87213	5.49834e-23	5.15662e-22
K21440	541.426	-6.41719	0.650091	-9.87122	5.5483e-23	5.19539e-22
K03184	1379.91	-3.33866	0.338391	-9.86629	5.82829e-23	5.44909e-22
K19156	451.684	-2.58977	0.262809	-9.85422	6.57273e-23	6.13557e-22
K13694	611.926	2.52574	0.256355	9.85248	6.68699e-23	6.23257e-22
K20490	2580.3	-4.23757	0.430427	-9.84502	7.2022e-23	6.70238e-22
K07708	6557.92	1.22786	0.124873	9.83288	8.12599e-23	7.5504e-22
K07038	825.89	-2.59688	0.264452	-9.81985	9.24823e-23	8.57991e-22
K16199	2930.28	-6.17472	0.629155	-9.81431	9.77071e-23	9.05069e-22
K08685	156.512	5.7619	0.588609	9.78901	1.25516e-22	1.1591e-21
K01186	19732.3	-4.49445	0.459418	-9.78292	1.33307e-22	1.22916e-21
K06913	1045.59	-3.53156	0.361628	-9.76571	1.58004e-22	1.45466e-21
K01031	3021.82	2.1897	0.224241	9.76492	1.5923e-22	1.4637e-21
K07491	10751.4	-1.38926	0.142383	-9.75716	1.719e-22	1.57776e-21
K16649	316.503	-4.89972	0.502195	-9.7566	1.72853e-22	1.58409e-21
K00874	3481.6	1.43454	0.147109	9.75158	1.81615e-22	1.66186e-21
K17760	2700.8	2.40992	0.247179	9.74973	1.84963e-22	1.68993e-21
K03672	1079.46	4.41851	0.453592	9.74116	2.01239e-22	1.83585e-21
K01206	3393.73	2.65303	0.272542	9.73438	2.15122e-22	1.95953e-21
K09946	154.782	3.84808	0.395334	9.73375	2.16468e-22	1.96881e-21
K13795	5359.9	2.27478	0.233705	9.73353	2.16938e-22	1.97011e-21
K12279	1025.81	4.27329	0.439072	9.73255	2.19028e-22	1.98609e-21
K18382	85.2164	-11.3287	1.16434	-9.7297	2.25263e-22	2.03957e-21
K05772	4114.27	1.30002	0.133677	9.72508	2.35724e-22	2.13107e-21
K09812	10353.9	-1.20041	0.123609	-9.71136	2.69705e-22	2.43462e-21
K05591	3043.24	4.46547	0.45998	9.70796	2.78867e-22	2.51356e-21
K05350	17663	-2.38605	0.245869	-9.70458	2.88269e-22	2.59442e-21
K00302	8294.7	-1.93106	0.199122	-9.69787	3.0787e-22	2.76669e-21
K08252	1058.42	-3.07432	0.317035	-9.6971	3.10203e-22	2.78351e-21
K05548	443.505	4.08626	0.421722	9.68947	3.34244e-22	2.99477e-21
K01639	445.123	2.08201	0.215027	9.68256	3.57642e-22	3.19261e-21
K12960	2693.82	2.02617	0.209262	9.68248	3.57916e-22	3.19261e-21
K22317	380.046	1.88412	0.194742	9.67495	3.85297e-22	3.43177e-21
K10554	3201.66	-2.05087	0.212079	-9.67035	4.03006e-22	3.58419e-21
K01785	22681.9	-1.80883	0.187291	-9.65788	4.55176e-22	4.0422e-21
K03833	905.778	3.58573	0.371462	9.65301	4.77321e-22	4.23262e-21
K05895	1474.73	-6.5281	0.678125	-9.62669	6.16873e-22	5.46205e-21
K08302	9114.49	-2.01565	0.209445	-9.62376	6.34707e-22	5.61171e-21
K02554	759.261	3.39065	0.3524	9.62161	6.48081e-22	5.72155e-21
K06013	7097.4	1.2764	0.132691	9.61934	6.62539e-22	5.84063e-21
K01070	2646.91	-3.21588	0.334465	-9.615	6.91118e-22	6.08366e-21
K16840	888.114	-9.65891	1.00499	-9.61094	7.18868e-22	6.31869e-21
K03297	638.168	3.059	0.318403	9.60734	7.44482e-22	6.5343e-21
K06960	1751.07	-1.48043	0.154156	-9.60348	7.729e-22	6.77384e-21
K22130	2321	1.90752	0.198842	9.59315	8.54343e-22	7.47675e-21
K03458	5187.34	2.3393	0.243975	9.58826	8.95859e-22	7.82869e-21
K17218	7298.24	2.11126	0.220522	9.5739	1.02947e-21	8.98323e-21
K03655	72497.1	-1.26238	0.131881	-9.57214	1.04713e-21	9.12412e-21
K00652	5708.43	2.14081	0.223672	9.5712	1.05675e-21	9.19467e-21
K14153	1442.48	-3.02809	0.316536	-9.56633	1.10763e-21	9.6096e-21
K09690	1941.9	2.10408	0.220077	9.56061	1.1706e-21	1.01412e-20
K07012	7165.51	-2.33901	0.244782	-9.55546	1.23037e-21	1.06438e-20
K16877	754.156	2.90334	0.303911	9.55326	1.25674e-21	1.08563e-20
K01004	876.052	5.07058	0.531434	9.54131	1.41039e-21	1.21662e-20
K00076	1881.06	-7.10786	0.747097	-9.51398	1.83507e-21	1.57842e-20
K19168	612.753	2.57855	0.271273	9.50538	1.99318e-21	1.71197e-20
K13586	1046.5	-4.40791	0.464095	-9.49787	2.14219e-21	1.83734e-20
K03711	12824.4	-1.54804	0.163007	-9.49675	2.16548e-21	1.85467e-20
K00537	1063.06	3.9517	0.416247	9.49366	2.23059e-21	1.90773e-20
K18640	2074.84	-7.75969	0.817851	-9.48791	2.35721e-21	2.01316e-20
K06214	1048.02	-4.36203	0.460223	-9.47807	2.59035e-21	2.20914e-20
K05286	1156.41	-7.33477	0.776765	-9.44271	3.63264e-21	3.09366e-20
K10954	385.56	4.96619	0.526093	9.43975	3.73654e-21	3.17764e-20
K03818	121.108	5.44009	0.576554	9.43553	3.89024e-21	3.30369e-20
K22476	937.616	5.71484	0.60681	9.41783	4.60504e-21	3.90521e-20
K14980	507.784	2.5069	0.266297	9.41392	4.77986e-21	4.04775e-20
K07165	150.081	4.63975	0.492935	9.4125	4.84474e-21	4.09693e-20
K00317	1052.31	3.18415	0.338813	9.39795	5.56378e-21	4.69839e-20
K07795	1187.99	3.74631	0.398911	9.39135	5.92356e-21	4.99521e-20
K01637	7473.22	1.10869	0.118363	9.36685	7.47271e-21	6.28397e-20
K09985	1105.96	-2.84936	0.304242	-9.36543	7.57437e-21	6.36057e-20
K20973	352.254	10.4713	1.11832	9.36343	7.71898e-21	6.47298e-20
K04107	192.61	-5.67672	0.606337	-9.36231	7.80153e-21	6.5331e-20
K00138	5214.43	2.08302	0.222577	9.35863	8.07755e-21	6.75485e-20
K16238	1448.38	-2.79847	0.299049	-9.3579	8.13367e-21	6.79235e-20
K01771	2155.91	-2.91378	0.311458	-9.35528	8.3377e-21	6.95309e-20
K21948	5008.03	1.90152	0.203264	9.35492	8.36603e-21	6.96706e-20
K00845	41472.3	-1.5291	0.163526	-9.35082	8.69693e-21	7.22265e-20
K20543	3757.11	4.37812	0.468256	9.34986	8.77675e-21	7.2789e-20
K19076	2054.3	-8.87823	0.951028	-9.3354	1.00611e-20	8.33256e-20
K15866	6129.75	1.5564	0.167248	9.30596	1.32783e-20	1.09669e-19
K01277	219.681	9.7901	1.05231	9.30345	1.35964e-20	1.12142e-19
K05371	887.403	-9.87405	1.06162	-9.30092	1.39235e-20	1.14683e-19
K07219	2463.84	3.20963	0.345204	9.29778	1.43412e-20	1.17963e-19
K12954	230.751	9.86061	1.06136	9.29054	1.53506e-20	1.26092e-19
K03387	6879.71	2.18911	0.235935	9.27846	1.71948e-20	1.41049e-19
K02042	2139.79	3.47072	0.374455	9.26872	1.88401e-20	1.54335e-19
K12252	2466.79	-3.46484	0.374063	-9.26272	1.99292e-20	1.63035e-19
K19961	350.589	-4.02228	0.434631	-9.25447	2.15297e-20	1.75889e-19
K07749	27994.3	1.27356	0.137754	9.24524	2.34723e-20	1.915e-19
K00812	26848.7	-1.1855	0.128266	-9.24249	2.40827e-20	1.96213e-19
K07221	719.023	3.01485	0.326217	9.24186	2.42239e-20	1.97097e-19
K15583	1997.64	-2.03302	0.219984	-9.24168	2.42666e-20	1.97178e-19
K10020	1185.63	-8.11292	0.878433	-9.23568	2.56643e-20	2.08254e-19
K14194	289.829	7.12142	0.771899	9.22585	2.81319e-20	2.27971e-19
K04770	1150.72	-5.76702	0.625959	-9.21309	3.16855e-20	2.56423e-19
K06166	300.626	3.27848	0.355988	9.20953	3.27567e-20	2.64735e-19
K07275	3047.82	1.43638	0.156223	9.19444	3.76943e-20	3.04233e-19
K07218	124.026	2.59116	0.281841	9.19368	3.79639e-20	3.05998e-19
K01792	1695.72	2.4964	0.271635	9.19027	3.91851e-20	3.15419e-19
K21279	328.755	7.52275	0.818595	9.18984	3.93433e-20	3.1627e-19
K00255	230.35	7.90783	0.861008	9.18439	4.13876e-20	3.32259e-19
K03523	7143.32	-1.52528	0.166156	-9.17982	4.31824e-20	3.46206e-19
K13796	7255.63	2.11459	0.230505	9.17374	4.56907e-20	3.65829e-19
K03924	2635.69	1.99055	0.217099	9.16884	4.78118e-20	3.82304e-19
K01184	198.292	7.31984	0.799596	9.15443	5.46435e-20	4.36351e-19
K21065	710.087	3.31984	0.363239	9.13955	6.27101e-20	5.00102e-19
K04100	2519.79	1.67591	0.183685	9.12381	7.25265e-20	5.77622e-19
K00405	3813.52	1.06449	0.116701	9.12152	7.40765e-20	5.89187e-19
K05337	121.067	3.11663	0.341927	9.11491	7.87365e-20	6.25426e-19
K07391	29406.3	-1.06949	0.11743	-9.10745	8.43404e-20	6.69056e-19
K02822	143.518	2.72622	0.299379	9.10625	8.52795e-20	6.75615e-19
K01628	2365.17	1.59661	0.175651	9.08969	9.93263e-20	7.85866e-19
K07151	190.542	9.58454	1.05452	9.08899	9.9961e-20	7.8985e-19
K21677	2393.21	2.88845	0.31799	9.08346	1.05179e-19	8.29994e-19
K14472	2453.9	3.79487	0.417903	9.08075	1.07827e-19	8.49773e-19
K08319	6944.06	2.00077	0.220358	9.07963	1.08947e-19	8.5748e-19
K06931	196.867	9.63193	1.06107	9.07754	1.11053e-19	8.72912e-19
K07507	3292.51	1.21459	0.133968	9.06627	1.23159e-19	9.65545e-19
K10927	196.5	7.23386	0.798017	9.0648	1.24837e-19	9.77427e-19
K09127	258.086	-8.62354	0.951525	-9.06286	1.27074e-19	9.93653e-19
K07307	2119.9	1.56412	0.172763	9.05357	1.38368e-19	1.08056e-18
K05973	7593.36	1.2898	0.142611	9.04422	1.50736e-19	1.17562e-18
K17662	934.818	-2.64101	0.292068	-9.04245	1.53194e-19	1.19325e-18
K18306	1881.48	-3.30674	0.365721	-9.0417	1.54254e-19	1.19996e-18
K01227	390.695	1.4907	0.164944	9.03762	1.60124e-19	1.24401e-18
K18297	795.336	2.56245	0.283561	9.03669	1.61495e-19	1.25304e-18
K13730	3449.46	-5.32655	0.589957	-9.02871	1.7371e-19	1.34436e-18
K19689	334.24	1.99013	0.220421	9.02875	1.73637e-19	1.34436e-18
K01477	4379.94	-2.00538	0.222168	-9.0264	1.77405e-19	1.37119e-18
K02169	6601.11	1.05882	0.117399	9.019	1.89805e-19	1.46515e-18
K13315	189.105	9.57406	1.06158	9.01868	1.90375e-19	1.46767e-18
K01894	5434	1.46053	0.161973	9.01709	1.93158e-19	1.48721e-18
K14471	2455.66	3.77942	0.419372	9.01209	2.02175e-19	1.55466e-18
K15772	6089.79	-3.08167	0.342197	-9.00557	2.14553e-19	1.64773e-18
K03969	310.002	2.75572	0.306492	8.99118	2.44589e-19	1.87601e-18
K08281	786.565	-1.61255	0.179517	-8.98274	2.64115e-19	2.0232e-18
K05814	4800.16	1.07271	0.11953	8.97442	2.84847e-19	2.17924e-18
K03772	3731.89	2.62167	0.292328	8.96825	3.01266e-19	2.29902e-18
K06186	3657.02	1.22911	0.137222	8.95706	3.33461e-19	2.54148e-18
K05832	215.319	3.08623	0.344687	8.95371	3.43738e-19	2.6165e-18
K01167	404.183	4.4355	0.495605	8.94966	3.56577e-19	2.7108e-18
K13889	3402.61	-6.67618	0.746015	-8.94913	3.58309e-19	2.72053e-18
K00878	1207.27	-3.59536	0.402412	-8.93454	4.08866e-19	3.10048e-18
K07318	6658.33	-2.64213	0.295746	-8.93377	4.11747e-19	3.1184e-18
K07456	2098.9	3.03528	0.340375	8.91747	4.7705e-19	3.60844e-18
K15358	1820.71	-2.34777	0.263312	-8.91631	4.82069e-19	3.64183e-18
K05989	4909.59	2.4821	0.278568	8.91022	5.09293e-19	3.83787e-18
K03168	52278.3	-1.26303	0.141771	-8.90889	5.15482e-19	3.87964e-18
K00479	6074.26	-3.11493	0.349863	-8.90328	5.42206e-19	4.07568e-18
K18990	491.1	-3.43733	0.386335	-8.89728	5.72307e-19	4.29659e-18
K12976	524.406	3.23128	0.363464	8.89024	6.09791e-19	4.57229e-18
K09697	673.396	2.09416	0.235567	8.88988	6.11772e-19	4.58144e-18
K19813	1112.42	2.76979	0.311834	8.88224	6.55281e-19	4.89509e-18
K02025	26571.4	-1.23393	0.138979	-8.87854	6.77447e-19	5.05441e-18
K05773	3024.91	1.23221	0.138917	8.87008	7.30905e-19	5.44651e-18
K08077	194.01	-9.92076	1.1189	-8.8665	7.54807e-19	5.61767e-18
K07723	266.605	-6.22203	0.701759	-8.86633	7.55955e-19	5.61927e-18
K07017	434.104	5.3852	0.607543	8.8639	7.72662e-19	5.73637e-18
K08994	5728.24	-8.34872	0.942311	-8.85983	8.01374e-19	5.94221e-18
K05522	447.562	2.54011	0.286805	8.85657	8.25151e-19	6.11099e-18
K09914	732.839	3.66502	0.414187	8.84871	8.85401e-19	6.54914e-18
K02902	1448.74	1.05052	0.118789	8.84355	9.27213e-19	6.85e-18
K09956	165.164	2.46121	0.278851	8.82624	1.08251e-18	7.98746e-18
K01006	14652.5	-2.67388	0.303201	-8.81886	1.1563e-18	8.5215e-18
K00210	2365.35	-2.08678	0.236765	-8.81375	1.21024e-18	8.90811e-18
K15986	605.884	1.81421	0.205885	8.81176	1.23193e-18	9.05671e-18
K05685	13426.3	-1.58422	0.179821	-8.80997	1.25183e-18	9.18063e-18
K01915	73993.3	-1.10268	0.12517	-8.80948	1.25727e-18	9.20927e-18
K07337	1307.87	-1.93217	0.219417	-8.8059	1.29805e-18	9.49639e-18
K04043	61824.2	-1.01836	0.115697	-8.80196	1.34445e-18	9.82396e-18
K06351	695.045	1.63283	0.185535	8.80069	1.35983e-18	9.92428e-18
K01857	759.371	4.27781	0.486628	8.79073	1.48596e-18	1.08055e-17
K19713	1095.21	2.22582	0.253248	8.78908	1.50791e-18	1.09519e-17
K03313	1649.9	2.88016	0.327743	8.78787	1.52418e-18	1.10567e-17
K06915	12290.5	-2.21047	0.251598	-8.78574	1.55336e-18	1.12549e-17
K02926	16596.8	-1.03103	0.117379	-8.78374	1.5813e-18	1.14435e-17
K01684	2677.99	-2.80446	0.319354	-8.78168	1.6105e-18	1.16409e-17
K03321	11927.5	2.16878	0.247265	8.77108	1.76958e-18	1.27753e-17
K07241	13141.8	-1.71907	0.196041	-8.76892	1.80388e-18	1.30074e-17
K15054	1762.56	2.94833	0.336847	8.75272	2.0828e-18	1.50006e-17
K03534	711.705	1.79501	0.205358	8.7409	2.31252e-18	1.66255e-17
K12993	825.764	-4.93162	0.564204	-8.74084	2.31393e-18	1.66255e-17
K04761	7726.23	1.30928	0.149938	8.73214	2.49895e-18	1.79334e-17
K00449	183.628	1.92086	0.220155	8.72506	2.66042e-18	1.90695e-17
K04618	2682.49	-7.02376	0.805663	-8.71798	2.83197e-18	2.0275e-17
K05577	2192.42	-2.51771	0.288963	-8.7129	2.96195e-18	2.11804e-17
K03667	4178.41	-1.95014	0.223982	-8.70668	3.12893e-18	2.23214e-17
K00305	1305.9	-2.2219	0.255328	-8.70213	3.25707e-18	2.32081e-17
K11912	2509.5	2.94101	0.338063	8.69958	3.33114e-18	2.37078e-17
K02030	67293.1	-1.33218	0.153304	-8.68978	3.63153e-18	2.58152e-17
K02041	2018.45	2.39924	0.276241	8.68531	3.77708e-18	2.68181e-17
K15383	1200.25	2.26348	0.260654	8.68384	3.82631e-18	2.71357e-17
K00098	4643.8	1.99305	0.22954	8.68279	3.86188e-18	2.73557e-17
K06888	2739.41	1.82106	0.209808	8.67964	3.97008e-18	2.80892e-17
K00232	1536.14	-5.44595	0.627564	-8.67791	4.03101e-18	2.84868e-17
K06162	816.718	3.47609	0.400656	8.67601	4.09904e-18	2.89336e-17
K19222	314.365	5.68129	0.655174	8.67142	4.2676e-18	3.0088e-17
K18307	5221.2	-7.72414	0.890862	-8.67041	4.30572e-18	3.03213e-17
K07823	3533.77	-3.3418	0.385504	-8.66865	4.37279e-18	3.07577e-17
K18888	89.7038	-25.686	2.96479	-8.66368	4.56763e-18	3.20906e-17
K07461	1887.13	-1.60247	0.185048	-8.65977	4.72724e-18	3.31733e-17
K06901	1967.22	2.53632	0.29293	8.65844	4.78248e-18	3.35219e-17
K00450	3272.23	1.62486	0.188386	8.62513	6.40212e-18	4.47702e-17
K00906	1917.63	-3.97724	0.461208	-8.62352	6.4925e-18	4.53496e-17
K02616	1056.54	2.52766	0.293535	8.61111	7.23558e-18	5.04814e-17
K01796	834.882	3.44274	0.400156	8.60351	7.7317e-18	5.38803e-17
K03931	497.625	-8.20227	0.954475	-8.59349	8.43662e-18	5.87247e-17
K03707	1942.95	-4.58105	0.533529	-8.58631	8.98042e-18	6.24378e-17
K08167	163.268	7.37839	0.860605	8.5735	1.00387e-17	6.97148e-17
K07460	5706.19	-1.03723	0.121003	-8.57199	1.01716e-17	7.05566e-17
K17893	264.962	-4.00536	0.467692	-8.56409	1.08933e-17	7.54756e-17
K11645	723.738	1.40512	0.164162	8.55937	1.13487e-17	7.84509e-17
K10202	213.176	-6.38036	0.746048	-8.55221	1.20751e-17	8.33764e-17
K08195	105.731	3.35088	0.392426	8.53887	1.35537e-17	9.34789e-17
K21429	141.042	9.15035	1.07207	8.53523	1.39872e-17	9.6358e-17
K07052	12023	-1.70872	0.200596	-8.51825	1.61981e-17	1.11334e-16
K05962	484.816	4.97687	0.584719	8.51155	1.71621e-17	1.17826e-16
K19355	3988.63	-7.48984	0.880337	-8.50792	1.77076e-17	1.21432e-16
K16871	622.472	-4.33427	0.509472	-8.50738	1.77903e-17	1.2186e-16
K07494	10330.2	-4.06289	0.477656	-8.50589	1.80213e-17	1.23303e-16
K19746	711.813	1.9533	0.229699	8.50374	1.8358e-17	1.25464e-16
K09769	1530.72	-5.43991	0.639904	-8.50113	1.87756e-17	1.28173e-16
K20971	1187.02	3.77838	0.444635	8.49771	1.93372e-17	1.31856e-16
K06078	130.505	6.34141	0.747724	8.48094	2.23382e-17	1.52147e-16
K18688	203.359	7.7629	0.915592	8.47857	2.27987e-17	1.55108e-16
K06023	5926.92	1.12133	0.132272	8.47744	2.302e-17	1.56437e-16
K02363	126.31	8.99188	1.06072	8.47714	2.30804e-17	1.56671e-16
K16705	163.319	7.43763	0.877489	8.47604	2.32995e-17	1.5798e-16
K15633	7740.15	-1.10457	0.130347	-8.47402	2.37076e-17	1.60567e-16
K12282	1295.94	4.16742	0.492206	8.46681	2.52207e-17	1.70622e-16
K19837	1464.87	2.27404	0.26864	8.46503	2.56082e-17	1.7305e-16
K12974	3737.12	2.31835	0.274271	8.45277	2.84479e-17	1.92023e-16
K00366	19211.8	-1.64682	0.194925	-8.44846	2.9517e-17	1.99017e-16
K00068	4664.29	2.62888	0.311189	8.44787	2.96665e-17	1.99801e-16
K21676	579.808	3.02728	0.358747	8.43849	3.21469e-17	2.16264e-16
K01521	96.0356	3.64903	0.432765	8.43191	3.40078e-17	2.28528e-16
K02281	189.934	2.774	0.329079	8.42958	3.46901e-17	2.32853e-16
K18958	2168.79	-1.74887	0.207588	-8.4247	3.61682e-17	2.42504e-16
K19142	253.872	-8.67407	1.03154	-8.40888	4.13944e-17	2.77236e-16
K09932	129.169	2.29903	0.273443	8.4077	4.18118e-17	2.79721e-16
K07137	13011.9	1.51855	0.180906	8.39414	4.69317e-17	3.13277e-16
K06219	293.859	-6.9308	0.825684	-8.394	4.69859e-17	3.13292e-16
K21029	13839.3	-1.08807	0.129691	-8.38976	4.87149e-17	3.24461e-16
K02403	163.337	4.16652	0.496848	8.3859	5.0338e-17	3.349e-16
K02381	722.479	3.58179	0.42728	8.38276	5.17022e-17	3.43597e-16
K10014	2099.4	-6.87048	0.820086	-8.37776	5.39461e-17	3.58114e-16
K01501	2273.53	2.78432	0.332395	8.37654	5.45055e-17	3.61429e-16
K06969	9002.66	1.20854	0.144408	8.3689	5.81576e-17	3.84799e-16
K00427	861.383	5.83535	0.698097	8.35894	6.3284e-17	4.18258e-16
K06076	1130.78	3.444	0.412188	8.35541	6.52075e-17	4.30498e-16
K11105	1276.21	3.68476	0.441194	8.3518	6.72312e-17	4.43372e-16
K02499	8693.31	-1.34131	0.160666	-8.34845	6.91666e-17	4.55282e-16
K18118	175.502	9.46629	1.1339	8.34841	6.91884e-17	4.55282e-16
K20345	1071.64	-6.52267	0.781429	-8.3471	6.99614e-17	4.59866e-16
K03783	3133.51	1.34327	0.161243	8.33071	8.03571e-17	5.27623e-16
K09987	1096.59	-1.70146	0.204353	-8.32607	8.35735e-17	5.48144e-16
K00605	26575.7	-1.82313	0.219	-8.32476	8.45015e-17	5.53628e-16
K12276	2268.78	3.28945	0.396026	8.30615	9.88588e-17	6.46988e-16
K07646	9161.6	1.61205	0.194119	8.3044	1.00321e-16	6.55846e-16
K00848	3600.18	2.49311	0.300357	8.30051	1.03667e-16	6.76982e-16
K09942	1277.6	-5.76545	0.694827	-8.29767	1.0617e-16	6.92576e-16
K22348	2696.26	-2.11216	0.254797	-8.28958	1.13653e-16	7.40592e-16
K21471	21645.4	-1.54663	0.186593	-8.28878	1.14419e-16	7.44776e-16
K15539	4081.09	1.19623	0.144366	8.28607	1.17055e-16	7.61113e-16
K03687	13347.1	-1.06125	0.128087	-8.28541	1.17708e-16	7.64528e-16
K15577	4018.86	1.18831	0.143432	8.28481	1.18301e-16	7.67556e-16
K02939	10698.4	-1.00254	0.12122	-8.27043	1.33481e-16	8.64179e-16
K07020	1151.77	-7.52741	0.911422	-8.25897	1.46931e-16	9.49221e-16
K01263	140.609	5.56222	0.673743	8.2557	1.51008e-16	9.74513e-16
K21393	7896.35	2.03679	0.246866	8.25061	1.57593e-16	1.01592e-15
K01212	17838.1	-2.14564	0.260179	-8.24676	1.6275e-16	1.04804e-15
K09780	714.356	1.50799	0.182884	8.24561	1.64315e-16	1.05699e-15
K07002	5306.52	1.75978	0.213825	8.23	1.87213e-16	1.203e-15
K06890	1877.63	-1.84704	0.224458	-8.22885	1.89015e-16	1.21328e-15
K01816	7716.14	1.67673	0.20377	8.22851	1.89558e-16	1.21548e-15
K03657	142872	-1.13264	0.13791	-8.21293	2.15856e-16	1.37969e-15
K00404	8529.2	1.16286	0.141605	8.212	2.1754e-16	1.38898e-15
K10539	784.819	-3.97169	0.483871	-8.20816	2.24604e-16	1.43257e-15
K12206	238.543	-8.60938	1.04919	-8.20576	2.29141e-16	1.45995e-15
K15916	109.599	8.78671	1.07222	8.19489	2.50815e-16	1.59636e-15
K00852	15243.3	-1.11556	0.136297	-8.18478	2.72801e-16	1.73263e-15
K09014	20665.6	-1.2635	0.154417	-8.18239	2.78262e-16	1.76546e-15
K13409	2684.6	2.98004	0.364263	8.18101	2.81477e-16	1.78397e-15
K09691	12209.1	-2.01281	0.246043	-8.18075	2.82088e-16	1.78597e-15
K14981	278.158	2.56547	0.313872	8.17362	2.99276e-16	1.89279e-15
K22131	3547.37	1.32075	0.161623	8.17178	3.03871e-16	1.91984e-15
K01182	3188.09	2.17999	0.26679	8.17117	3.05412e-16	1.92755e-15
K03192	297.177	3.52618	0.431778	8.16665	3.17065e-16	1.999e-15
K11103	6001.98	1.53711	0.188248	8.16536	3.20483e-16	2.01633e-15
K14519	1382.87	4.52437	0.554148	8.16454	3.22659e-16	2.0279e-15
K10112	27188.3	-1.06765	0.130792	-8.163	3.26801e-16	2.05179e-15
K21636	1258.18	1.84583	0.226196	8.16031	3.34177e-16	2.09592e-15
K12956	107.767	8.7621	1.07433	8.1559	3.46587e-16	2.16923e-15
K01114	1938.01	-4.7311	0.580187	-8.15445	3.50778e-16	2.19318e-15
K06909	10237.7	-5.44455	0.668016	-8.15033	3.62934e-16	2.26683e-15
K03775	3230.93	1.74239	0.213819	8.14889	3.67291e-16	2.29167e-15
K21284	69.9199	-25.3457	3.11311	-8.1416	3.90073e-16	2.42878e-15
K13016	957.122	-2.34287	0.288291	-8.12677	4.40869e-16	2.74223e-15
K22311	7309.06	-1.85972	0.228868	-8.12572	4.44701e-16	2.7632e-15
K09166	340.9	5.13768	0.632297	8.12542	4.45812e-16	2.76725e-15
K12950	111.551	8.81185	1.08596	8.11435	4.88393e-16	3.02221e-15
K02339	2209.18	1.00631	0.124201	8.10228	5.39373e-16	3.33426e-15
K15725	6172.64	2.42897	0.300052	8.09518	5.71818e-16	3.5312e-15
K08364	629.124	2.96233	0.366235	8.08859	6.03594e-16	3.7236e-15
K07045	14592.2	-1.27429	0.157729	-8.07899	6.53046e-16	4.02456e-15
K02000	2436.98	-3.05871	0.378767	-8.07543	6.72414e-16	4.13968e-15
K00646	6033.26	1.79985	0.222915	8.07416	6.7943e-16	4.1786e-15
K02587	798.21	3.78234	0.468513	8.07308	6.85445e-16	4.21129e-15
K00140	23736.2	-1.13986	0.141243	-8.07023	7.01686e-16	4.30668e-15
K03798	120818	-2.37822	0.295156	-8.05749	7.78755e-16	4.77483e-15
K10533	107.018	8.75268	1.08631	8.05726	7.80247e-16	4.77911e-15
K16049	214.822	4.40187	0.546427	8.05574	7.89994e-16	4.83389e-15
K09859	3182.74	-1.6784	0.208566	-8.0473	8.46375e-16	5.17363e-15
K00867	759.934	2.40731	0.299162	8.04684	8.49608e-16	5.18812e-15
K01908	8936.58	1.50235	0.186831	8.04121	8.89551e-16	5.42653e-15
K10941	1433.42	5.17702	0.644213	8.03619	9.26778e-16	5.6479e-15
K17884	576.552	2.89572	0.360352	8.03583	9.2951e-16	5.65883e-15
K09824	1806.23	2.16697	0.26967	8.03564	9.30943e-16	5.66183e-15
K06202	1525.5	1.33014	0.165571	8.03369	9.45856e-16	5.74672e-15
K02663	645.589	1.98836	0.247608	8.03028	9.72515e-16	5.90273e-15
K12085	258.263	-7.15192	0.891988	-8.01796	1.07516e-15	6.51917e-15
K08322	91.1784	8.52133	1.06385	8.00991	1.1479e-15	6.94621e-15
K03442	720.139	2.7712	0.346142	8.00598	1.18523e-15	7.16495e-15
K01624	32991.1	-1.09753	0.137096	-8.00557	1.18913e-15	7.18129e-15
K04794	784.885	-8.68079	1.08445	-8.00478	1.19681e-15	7.22045e-15
K09989	7121.06	1.27398	0.159158	8.00453	1.19921e-15	7.2277e-15
K18843	366.083	-2.68542	0.335552	-8.00298	1.2144e-15	7.31188e-15
K00836	5284.76	-6.58651	0.823624	-7.99698	1.27508e-15	7.66961e-15
K15526	12232.7	-1.65016	0.206377	-7.99585	1.28684e-15	7.7326e-15
K15777	9506.79	1.43847	0.179956	7.99344	1.31224e-15	7.86953e-15
K19003	325.938	-5.74003	0.718621	-7.98757	1.37628e-15	8.24535e-15
K01738	30948	-1.20034	0.150292	-7.98674	1.38552e-15	8.29247e-15
K13775	1783.64	2.06664	0.25893	7.98146	1.44614e-15	8.64671e-15
K12055	739.087	-2.77192	0.347394	-7.97917	1.47317e-15	8.79954e-15
K01474	3389.21	1.62227	0.203547	7.97004	1.58629e-15	9.46585e-15
K09007	2210.36	1.43548	0.180163	7.96769	1.61672e-15	9.63792e-15
K01515	3102.23	1.26089	0.158257	7.96738	1.62075e-15	9.65236e-15
K02472	16142.7	-1.1955	0.150113	-7.96398	1.66588e-15	9.91135e-15
K15915	180.625	8.1104	1.01855	7.96273	1.68291e-15	1.00027e-14
K09457	4832.43	1.15508	0.145095	7.96085	1.7086e-15	1.01454e-14
K07239	6045.23	4.35807	0.548067	7.9517	1.83968e-15	1.09023e-14
K01574	312.689	-2.94867	0.370872	-7.95065	1.85539e-15	1.09846e-14
K00603	229.235	4.85308	0.610626	7.94771	1.89995e-15	1.12373e-14
K00544	234.014	-3.16998	0.399226	-7.94031	2.01674e-15	1.19047e-14
K02509	989.107	3.05798	0.385115	7.94043	2.01488e-15	1.19047e-14
K08372	32265.4	-1.77218	0.223258	-7.93783	2.05756e-15	1.21338e-14
K16051	334.241	2.73695	0.344901	7.93545	2.09727e-15	1.23558e-14
K01032	2637.49	2.15791	0.271991	7.93374	2.12639e-15	1.25036e-14
K22081	169.532	4.09427	0.516058	7.93374	2.12651e-15	1.25036e-14
K03208	595.369	4.61478	0.581894	7.93061	2.18066e-15	1.28095e-14
K04518	13515.2	-1.19539	0.150802	-7.92685	2.24772e-15	1.31906e-14
K15551	1629.04	1.74316	0.220019	7.92277	2.32276e-15	1.36177e-14
K10219	5960.06	1.5	0.1894	7.91974	2.38012e-15	1.39404e-14
K08589	88.3505	8.47603	1.07135	7.91153	2.54251e-15	1.4877e-14
K00865	354.474	2.23449	0.282463	7.91073	2.55881e-15	1.49579e-14
K02479	3421.15	-2.03078	0.256794	-7.9082	2.61131e-15	1.525e-14
K03710	5686.69	1.49065	0.188995	7.88726	3.08898e-15	1.8022e-14
K13990	225.842	4.83063	0.612545	7.88615	3.1164e-15	1.81644e-14
K07701	383.903	4.5167	0.573258	7.87901	3.29982e-15	1.91963e-14
K11614	383.903	4.5167	0.573258	7.87901	3.29982e-15	1.91963e-14
K19339	96.9501	8.61029	1.09286	7.87866	3.30898e-15	1.92311e-14
K02064	10300.3	-1.61884	0.205483	-7.87822	3.32075e-15	1.92808e-14
K08714	355.844	4.29998	0.545861	7.87743	3.34178e-15	1.93842e-14
K07000	1562.89	2.82208	0.358446	7.8731	3.45962e-15	2.00485e-14
K06163	740.822	3.2537	0.413354	7.87147	3.50493e-15	2.02915e-14
K04102	711.443	3.56002	0.452288	7.87115	3.51401e-15	2.03245e-14
K03554	1316.35	5.08688	0.646306	7.8707	3.52676e-15	2.03787e-14
K11748	87.5953	8.46377	1.07568	7.86829	3.59519e-15	2.07542e-14
K06605	156.736	9.30305	1.18245	7.8676	3.61512e-15	2.08493e-14
K03465	9936.05	-1.63573	0.208083	-7.86097	3.81173e-15	2.19621e-14
K16079	1541.01	1.95677	0.249121	7.85469	4.00754e-15	2.30682e-14
K03734	8543.23	1.58383	0.201715	7.85183	4.10023e-15	2.35793e-14
K00830	4241.41	1.57933	0.201162	7.85103	4.1263e-15	2.37065e-14
K07691	81.3501	8.35662	1.06506	7.84613	4.29083e-15	2.46283e-14
K01759	19462	-1.46397	0.186712	-7.84078	4.47747e-15	2.56751e-14
K13019	2429.17	-3.35049	0.427725	-7.83329	4.7527e-15	2.72274e-14
K03724	1538.76	1.56745	0.200155	7.83117	4.83355e-15	2.76642e-14
K15371	9262.85	-2.24714	0.286961	-7.83083	4.84676e-15	2.77135e-14
K12445	2349.61	-11.0767	1.41549	-7.82538	5.06145e-15	2.89136e-14
K00042	10683.3	1.23131	0.157447	7.82048	5.26205e-15	3.00311e-14
K07051	302.62	1.79029	0.229438	7.80297	6.04688e-15	3.44775e-14
K13815	88.0946	8.47198	1.08603	7.80086	6.14863e-15	3.50245e-14
K02026	38456.5	-1.90177	0.244014	-7.79367	6.50921e-15	3.70435e-14
K09013	10228.5	-1.2862	0.165085	-7.79112	6.6419e-15	3.77629e-14
K01066	7107.39	1.1756	0.151004	7.7852	6.96035e-15	3.94988e-14
K00472	1362.76	1.40656	0.180831	7.77832	7.34957e-15	4.159e-14
K00574	23731.2	-1.20492	0.154932	-7.77708	7.42187e-15	4.19203e-14
K09967	163.612	5.92355	0.761659	7.77717	7.41668e-15	4.19203e-14
K02043	435.65	3.3176	0.427047	7.7687	7.92933e-15	4.47446e-14
K02849	4385.28	1.52671	0.196781	7.75844	8.59774e-15	4.8471e-14
K08289	1403.81	2.68779	0.346519	7.75656	8.72619e-15	4.91491e-14
K02057	41715.5	-1.24595	0.160662	-7.75508	8.82864e-15	4.96796e-14
K04033	614.61	3.90189	0.503222	7.75383	8.91619e-15	5.01255e-14
K12957	380.575	-3.08747	0.398231	-7.75298	8.97613e-15	5.04154e-14
K02963	6121.59	-1.09446	0.141358	-7.74251	9.74705e-15	5.46943e-14
K01685	14285.6	1.16926	0.151084	7.73914	1.00093e-14	5.61136e-14
K07010	3793.07	-2.31406	0.299062	-7.73775	1.0119e-14	5.66231e-14
K01575	473.931	-6.87939	0.889775	-7.7316	1.06203e-14	5.93729e-14
K07712	10810.1	1.11997	0.144887	7.72992	1.07613e-14	6.01055e-14
K14940	467.988	-4.2507	0.55007	-7.72757	1.09623e-14	6.11715e-14
K01219	3176.06	-7.91104	1.02508	-7.71749	1.18638e-14	6.60796e-14
K18302	81.9582	8.3676	1.08441	7.71625	1.19801e-14	6.66657e-14
K03327	9066.51	1.40521	0.182235	7.711	1.24837e-14	6.94037e-14
K01815	831.287	3.0822	0.399819	7.70899	1.26813e-14	7.04376e-14
K00483	1215.06	1.84774	0.240054	7.69716	1.39125e-14	7.71338e-14
K07771	90.2518	8.50628	1.10545	7.69484	1.41671e-14	7.84731e-14
K00146	3139.32	2.93753	0.38261	7.67762	1.6207e-14	8.96897e-14
K01071	240.089	4.63421	0.603795	7.67515	1.65231e-14	9.13551e-14
K04037	8805.87	-2.617	0.341096	-7.67234	1.68893e-14	9.32083e-14
K18074	769.054	5.16678	0.673979	7.66608	1.77334e-14	9.77774e-14
K00274	3357.45	-2.89502	0.377678	-7.66532	1.78381e-14	9.82647e-14
K07665	4277.99	-4.73299	0.618017	-7.65835	1.88332e-14	1.03652e-13
K05887	620.015	4.0405	0.527735	7.65631	1.9135e-14	1.05216e-13
K03651	899.309	-1.83939	0.24039	-7.65168	1.9837e-14	1.08977e-13
K13069	746.312	2.70418	0.353551	7.64862	2.03143e-14	1.11497e-13
K09472	4732.95	-1.95285	0.255407	-7.64602	2.07289e-14	1.13669e-13
K03561	22668.8	1.50498	0.19694	7.6418	2.14198e-14	1.17351e-13
K14534	1052.67	2.94731	0.385693	7.64158	2.14565e-14	1.17445e-13
K03642	3172.86	-1.20078	0.157276	-7.63488	2.26036e-14	1.23611e-13
K03194	364.122	-2.60869	0.34173	-7.63378	2.27977e-14	1.2456e-13
K18983	272.538	6.16507	0.807878	7.63119	2.32606e-14	1.26974e-13
K22316	11120.6	-1.33378	0.175121	-7.61637	2.60909e-14	1.42166e-13
K03629	20118.8	-1.23752	0.162679	-7.60716	2.80194e-14	1.52536e-13
K07120	2360.23	2.14925	0.282681	7.6031	2.8911e-14	1.57248e-13
K18841	307.998	-2.24176	0.294933	-7.6009	2.94085e-14	1.59809e-13
K22209	725.788	3.84159	0.505734	7.59606	3.05274e-14	1.6574e-13
K08744	16101.9	-1.02994	0.135649	-7.59269	3.13322e-14	1.69956e-13
K03462	6375.04	-2.36575	0.311649	-7.59108	3.17253e-14	1.71933e-13
K11418	81.2788	5.04988	0.665865	7.58394	3.35222e-14	1.81509e-13
K00520	3199.35	4.25049	0.561675	7.56752	3.80408e-14	2.05605e-13
K02887	9557.37	-1.68156	0.222439	-7.55966	4.04132e-14	2.18036e-13
K01941	10775.3	-3.24424	0.429534	-7.55295	4.2552e-14	2.29369e-13
K01577	5859.03	1.23058	0.16297	7.55095	4.32109e-14	2.32713e-13
K10763	3772.24	1.09454	0.144999	7.54864	4.39836e-14	2.36663e-13
K01286	3342.6	-1.86169	0.246707	-7.54615	4.48304e-14	2.41003e-13
K16787	4575.8	1.24059	0.16449	7.542	4.62803e-14	2.48576e-13
K19563	505.865	1.5577	0.206681	7.5367	4.82022e-14	2.58668e-13
K17227	2398.09	1.6195	0.215334	7.5209	5.44014e-14	2.91415e-13
K04099	4996.84	1.48643	0.197714	7.51808	5.55847e-14	2.97489e-13
K16437	74.4382	4.746	0.631401	7.51662	5.62123e-14	3.00315e-13
K21336	74.4382	4.746	0.631401	7.51662	5.62123e-14	3.00315e-13
K02804	1033.41	-2.31622	0.308259	-7.5139	5.73917e-14	3.06343e-13
K09801	1350.99	1.09843	0.14627	7.50961	5.93035e-14	3.16268e-13
K09164	763.321	2.29252	0.305432	7.50581	6.10478e-14	3.24995e-13
K11089	483.134	-3.42221	0.455999	-7.50485	6.14966e-14	3.27095e-13
K22227	73.4386	8.20866	1.09416	7.50222	6.27452e-14	3.33441e-13
K02803	1032.9	-2.3205	0.309333	-7.50164	6.30257e-14	3.34637e-13
K18028	1080.09	2.45701	0.327634	7.49925	6.41828e-14	3.4048e-13
K01464	3078.29	-3.89855	0.519916	-7.49841	6.45945e-14	3.42362e-13
K03402	4158.36	-1.60245	0.21385	-7.49334	6.71429e-14	3.55556e-13
K00249	31925.1	1.27941	0.170763	7.49233	6.76639e-14	3.58e-13
K18586	82.6165	8.37941	1.11857	7.49115	6.82736e-14	3.60909e-13
K03810	340.339	5.49704	0.733878	7.4904	6.86652e-14	3.62661e-13
K15331	364.861	1.85784	0.248119	7.48768	7.00998e-14	3.69913e-13
K18013	511.267	-2.15671	0.288127	-7.48526	7.1404e-14	3.76466e-13
K00461	529.093	-9.7773	1.30635	-7.48447	7.18376e-14	3.7842e-13
K12990	736.519	1.94226	0.259783	7.47645	7.63561e-14	4.0187e-13
K05606	2293.93	-1.32224	0.176874	-7.47559	7.68582e-14	4.0416e-13
K12218	80.7851	-11.2509	1.5052	-7.47466	7.74059e-14	4.06685e-13
K01183	7978.76	-4.33493	0.580152	-7.47207	7.89438e-14	4.14403e-13
K16648	84.177	8.40553	1.126	7.46493	8.33443e-14	4.37122e-13
K19164	83.4967	4.64483	0.622255	7.4645	8.36143e-14	4.38157e-13
K01749	27803	-1.05388	0.141204	-7.46349	8.42579e-14	4.41145e-13
K16320	1339.04	2.11325	0.283155	7.46324	8.44229e-14	4.41625e-13
K04340	115.735	7.46519	1.0006	7.46069	8.60695e-14	4.49848e-13
K18609	75.5375	8.24954	1.1059	7.45958	8.67972e-14	4.53258e-13
K16868	81.5043	3.78095	0.507431	7.45115	9.25271e-14	4.82761e-13
K00508	1383.31	3.66955	0.492592	7.44947	9.37141e-14	4.8853e-13
K21887	109.538	6.16909	0.828277	7.44809	9.4698e-14	4.93232e-13
K03197	139.05	-2.49234	0.334637	-7.44789	9.48449e-14	4.9357e-13
K08724	139.696	-2.96106	0.39777	-7.44415	9.75679e-14	5.07302e-13
K02450	996.99	1.88913	0.254013	7.43716	1.02873e-13	5.34427e-13
K03863	2139.25	-2.53736	0.341295	-7.4345	1.04962e-13	5.4434e-13
K08166	389.046	2.58489	0.347783	7.43246	1.06596e-13	5.52339e-13
K07504	737.172	-7.64267	1.02834	-7.43206	1.06918e-13	5.5353e-13
K21493	937.652	-7.339	0.987841	-7.42933	1.09146e-13	5.64578e-13
K13584	1020.31	-1.90258	0.256243	-7.42491	1.12857e-13	5.83271e-13
K05297	14533.9	1.35756	0.182878	7.42334	1.142e-13	5.89707e-13
K01790	5338.11	1.12881	0.152148	7.41913	1.17891e-13	6.07725e-13
K00074	15683.8	1.00076	0.134957	7.4154	1.21256e-13	6.24538e-13
K03408	3695.69	2.05189	0.276751	7.41422	1.22339e-13	6.29291e-13
K13281	212.267	3.67694	0.495934	7.41417	1.22388e-13	6.29291e-13
K13588	1097.63	-2.28835	0.308695	-7.41299	1.23488e-13	6.34403e-13
K09924	520.5	2.01714	0.27214	7.41211	1.24301e-13	6.38037e-13
K12951	110.337	6.18178	0.834806	7.40505	1.31103e-13	6.72376e-13
K02424	8635.98	-1.67791	0.226622	-7.40397	1.32171e-13	6.77278e-13
K14998	4109.22	1.28423	0.173743	7.39156	1.4512e-13	7.43e-13
K21688	2587.58	-4.08841	0.553134	-7.39135	1.45348e-13	7.43534e-13
K15514	1505.77	4.66429	0.631687	7.38386	1.53762e-13	7.85909e-13
K07066	213.012	-4.95015	0.670796	-7.37951	1.58868e-13	8.11317e-13
K02019	503.993	3.28722	0.445571	7.37756	1.6122e-13	8.22632e-13
K01141	668.979	3.30884	0.448749	7.37348	1.66228e-13	8.46752e-13
K07336	743.431	1.84659	0.250758	7.364	1.78474e-13	9.07592e-13
K12429	63.3532	7.99588	1.08627	7.36083	1.82767e-13	9.28639e-13
K19611	61.9032	7.96238	1.08191	7.35953	1.8456e-13	9.36959e-13
K18662	63.0678	7.9894	1.08588	7.35754	1.87327e-13	9.50206e-13
K16203	632.138	-8.37039	1.13784	-7.35638	1.88971e-13	9.56932e-13
K05796	251.624	4.34754	0.591001	7.35623	1.89174e-13	9.57155e-13
K13695	3547.19	1.86572	0.253701	7.354	1.92357e-13	9.72444e-13
K14060	667.214	-1.42682	0.19404	-7.35325	1.93447e-13	9.77134e-13
K04085	942.562	1.17811	0.16039	7.34529	2.05306e-13	1.03617e-12
K02476	459.839	3.58356	0.488005	7.34329	2.0841e-13	1.05095e-12
K07679	4705.68	2.01656	0.274786	7.33865	2.15758e-13	1.0871e-12
K15520	2211.6	-1.86651	0.254437	-7.33583	2.20345e-13	1.10928e-12
K12421	604.946	-3.63487	0.495838	-7.33077	2.28828e-13	1.15102e-12
K03660	258.609	1.82436	0.248997	7.32683	2.35666e-13	1.18344e-12
K01432	3520.91	1.45177	0.198192	7.32506	2.38792e-13	1.19714e-12
K02613	4926.68	1.48415	0.202668	7.32308	2.42339e-13	1.21391e-12
K07746	1254.97	-1.90169	0.259782	-7.32033	2.47366e-13	1.23807e-12
K11537	428.702	5.47616	0.748618	7.31503	2.57332e-13	1.28688e-12
K03289	428.531	5.47556	0.74858	7.31459	2.58164e-13	1.28996e-12
K03647	3006.3	-1.49457	0.204409	-7.31168	2.63831e-13	1.31719e-12
K02056	36797.1	-1.05254	0.143958	-7.31143	2.64319e-13	1.31853e-12
K18334	2143.96	-5.07519	0.694238	-7.31045	2.66258e-13	1.3271e-12
K21011	563.996	-2.67126	0.365497	-7.30857	2.69992e-13	1.3446e-12
K16915	1044.29	-6.16917	0.844118	-7.30842	2.70298e-13	1.34501e-12
K00166	1745.38	1.54495	0.211467	7.30587	2.75488e-13	1.36971e-12
K13668	12061.5	-1.72373	0.236103	-7.30078	2.86097e-13	1.42128e-12
K03736	604.268	-3.98779	0.54642	-7.29803	2.92005e-13	1.44943e-12
K11712	1609.14	2.01824	0.276765	7.29226	3.04806e-13	1.51172e-12
K07152	8055.94	1.18627	0.162742	7.28928	3.11607e-13	1.54292e-12
K13683	401.483	1.73642	0.238267	7.2877	3.15289e-13	1.55986e-12
K07222	7145.41	-2.38365	0.327158	-7.28592	3.19482e-13	1.57931e-12
K07100	481.596	4.80508	0.659892	7.28161	3.29858e-13	1.62927e-12
K08177	5571.64	1.24808	0.171497	7.27756	3.39918e-13	1.6762e-12
K16695	63.9583	8.00972	1.10059	7.27766	3.39653e-13	1.6762e-12
K03602	3702.22	-1.01223	0.139151	-7.27431	3.48195e-13	1.71562e-12
K02569	123.849	5.14703	0.708116	7.26863	3.63161e-13	1.78789e-12
K10025	1286.5	-5.67414	0.782138	-7.25466	4.02683e-13	1.97923e-12
K13810	4226.64	-3.08592	0.425684	-7.24932	4.18879e-13	2.05716e-12
K12213	43.4792	-9.63872	1.32974	-7.24858	4.21155e-13	2.06496e-12
K01205	361.512	-5.16698	0.713014	-7.24668	4.27117e-13	2.09249e-12
K10240	775.329	-3.61269	0.498584	-7.24589	4.29619e-13	2.10133e-12
K18303	281.351	7.04453	0.972198	7.24598	4.29339e-13	2.10133e-12
K01485	9981.41	-1.53225	0.21151	-7.24434	4.34557e-13	2.12375e-12
K13589	84.6028	3.0079	0.415231	7.24393	4.35856e-13	2.12838e-12
K21470	2374.13	2.249	0.310476	7.2437	4.36611e-13	2.13034e-12
K17073	8480.96	-1.70585	0.235841	-7.23304	4.72315e-13	2.30268e-12
K16322	244.419	4.13352	0.571688	7.23037	4.81679e-13	2.34643e-12
K09973	667.639	3.56421	0.492998	7.22966	4.84199e-13	2.3568e-12
K01194	293.109	3.03748	0.420367	7.22579	4.98196e-13	2.42297e-12
K10241	546.512	-3.2858	0.454808	-7.22457	5.0268e-13	2.44281e-12
K07574	2127.03	1.43238	0.198278	7.22408	5.04496e-13	2.44965e-12
K13636	60.6811	7.93431	1.09906	7.21917	5.23064e-13	2.53777e-12
K21147	2021.39	1.28956	0.178637	7.21891	5.24054e-13	2.54052e-12
K16397	6426.11	-12.898	1.78844	-7.21184	5.52024e-13	2.67181e-12
K03636	1051.49	1.25771	0.174466	7.20887	5.64163e-13	2.72837e-12
K05799	3080.89	4.63921	0.643783	7.20616	5.75497e-13	2.78095e-12
K03668	746.658	3.04973	0.423375	7.20336	5.87467e-13	2.83652e-12
K07736	6005.81	-1.30324	0.181048	-7.19832	6.09588e-13	2.93862e-12
K07126	23335.4	-1.24443	0.172989	-7.19372	6.30512e-13	3.03705e-12
K07794	136.999	-2.37215	0.329773	-7.19327	6.32575e-13	3.04346e-12
K00917	433.596	4.75723	0.661804	7.18826	6.56198e-13	3.15069e-12
K15064	292.423	2.9096	0.404937	7.18532	6.70491e-13	3.21675e-12
K00797	4269.61	1.29867	0.18085	7.18089	6.92597e-13	3.32016e-12
K02823	7831.5	-1.44682	0.201495	-7.18043	6.94922e-13	3.32866e-12
K00936	18799.3	-1.39319	0.194248	-7.17223	7.37833e-13	3.52859e-12
K16881	4544.58	-2.12563	0.296407	-7.17134	7.42646e-13	3.54879e-12
K02407	7646.12	3.64	0.507623	7.17067	7.46335e-13	3.56359e-12
K03578	25869.2	1.14708	0.16006	7.1666	7.68844e-13	3.66816e-12
K04801	810.057	1.61971	0.226152	7.16204	7.94881e-13	3.78937e-12
K14205	20079.6	-1.48247	0.207026	-7.16081	8.02018e-13	3.82037e-12
K06878	1371.51	-3.47519	0.485562	-7.15704	8.2435e-13	3.92365e-12
K18555	459.757	-5.39104	0.753432	-7.1553	8.34887e-13	3.97066e-12
K13001	340.319	-4.02949	0.5634	-7.1521	8.54626e-13	4.06133e-12
K05797	708.316	3.82411	0.534915	7.149	8.74116e-13	4.1474e-12
K05786	12308.5	-1.30799	0.182989	-7.14792	8.8104e-13	4.17696e-12
K01620	16645.5	-1.63077	0.228499	-7.13688	9.5476e-13	4.5229e-12
K03782	56830	-2.13023	0.298491	-7.13668	9.56124e-13	4.5258e-12
K03040	30071.5	-1.28343	0.179899	-7.13418	9.73644e-13	4.60511e-12
K01210	150.376	2.40677	0.337393	7.13343	9.78952e-13	4.62658e-12
K00651	686.537	-3.561	0.499248	-7.13272	9.84049e-13	4.64703e-12
K14743	70.4779	8.15001	1.14367	7.1262	1.03175e-12	4.86847e-12
K01406	8827.29	-2.66435	0.373964	-7.12463	1.0436e-12	4.91666e-12
K07480	3283.51	-6.47766	0.909934	-7.11883	1.0885e-12	5.12418e-12
K17228	640.882	-4.27274	0.600269	-7.11804	1.0947e-12	5.14937e-12
K04038	16888	-2.49817	0.3511	-7.11526	1.11703e-12	5.24214e-12
K19141	44.132	-10.3686	1.45723	-7.11532	1.11651e-12	5.24214e-12
K01673	17644.5	-1.13144	0.15911	-7.11107	1.15146e-12	5.39946e-12
K06879	4523.57	1.09188	0.153567	7.11012	1.15939e-12	5.43245e-12
K00122	9569.02	1.00849	0.141852	7.10943	1.16521e-12	5.45124e-12
K01512	385.448	-2.88272	0.405473	-7.10953	1.16436e-12	5.45124e-12
K21567	79.7976	6.00832	0.845351	7.10749	1.18169e-12	5.5238e-12
K12984	3116.24	1.24159	0.174721	7.10614	1.19331e-12	5.56972e-12
K08483	15180.5	1.00723	0.141765	7.10492	1.2039e-12	5.61477e-12
K15460	2161.52	-1.0486	0.147667	-7.1011	1.23768e-12	5.76687e-12
K17733	2684.51	-1.90468	0.268268	-7.09989	1.24857e-12	5.80962e-12
K19172	952.125	-6.43882	0.906961	-7.09934	1.25357e-12	5.82838e-12
K05946	420.429	2.95958	0.41707	7.09612	1.28309e-12	5.96104e-12
K18144	51.5016	7.69721	1.08626	7.08598	1.38061e-12	6.40912e-12
K14338	11406.2	-3.28291	0.463338	-7.08535	1.38696e-12	6.43366e-12
K13892	3537.37	-2.198	0.310248	-7.08466	1.39387e-12	6.46072e-12
K20712	6983.65	1.29841	0.183395	7.07986	1.44299e-12	6.68326e-12
K00943	30919	-1.22159	0.172575	-7.07859	1.45627e-12	6.73959e-12
K02948	9331.14	-1.15198	0.162891	-7.0721	1.52611e-12	7.05737e-12
K09970	4766.97	-1.77508	0.251146	-7.06793	1.57258e-12	7.26668e-12
K19784	375.224	1.91992	0.271652	7.06757	1.57667e-12	7.28002e-12
K18707	5088.24	-1.03181	0.146012	-7.0666	1.58775e-12	7.32554e-12
K01730	279.192	3.18879	0.451271	7.06624	1.59186e-12	7.33888e-12
K07150	6664.85	-1.58495	0.224678	-7.0543	1.7347e-12	7.97909e-12
K06988	424.853	1.42855	0.202545	7.05299	1.75119e-12	8.04878e-12
K22252	168.926	5.5486	0.78765	7.04451	1.86121e-12	8.5414e-12
K18197	623.151	1.76075	0.249977	7.04366	1.87258e-12	8.58705e-12
K13318	50.457	7.66775	1.08916	7.04004	1.92189e-12	8.78642e-12
K13322	50.457	7.66775	1.08916	7.04004	1.92189e-12	8.78642e-12
K16439	50.457	7.66775	1.08916	7.04004	1.92189e-12	8.78642e-12
K19857	50.457	7.66775	1.08916	7.04004	1.92189e-12	8.78642e-12
K03220	51.1058	7.68622	1.09196	7.03891	1.93743e-12	8.85075e-12
K07639	639.494	-2.17439	0.308917	-7.03874	1.93987e-12	8.85518e-12
K16786	4429.17	1.14628	0.162879	7.03762	1.95555e-12	8.91999e-12
K13587	3883.39	-2.09828	0.298479	-7.02992	2.06653e-12	9.41906e-12
K04781	50.1117	7.65791	1.08946	7.0291	2.07864e-12	9.46707e-12
K07231	130.425	-6.36241	0.905363	-7.02747	2.10307e-12	9.57114e-12
K13041	2932.48	1.19931	0.170683	7.02651	2.11758e-12	9.62988e-12
K05603	686.226	-1.92626	0.274227	-7.02432	2.15117e-12	9.77526e-12
K19230	3349.21	-2.22019	0.316189	-7.02173	2.19138e-12	9.95043e-12
K14682	8518.67	1.05936	0.150907	7.01994	2.21965e-12	1.00712e-11
K00557	455.621	-3.65102	0.521077	-7.00668	2.44041e-12	1.10396e-11
K19229	3347.18	-2.22516	0.317572	-7.00677	2.43875e-12	1.10396e-11
K02806	2638.58	1.15406	0.164765	7.00431	2.48212e-12	1.12199e-11
K03604	60.849	7.93828	1.13368	7.00224	2.51897e-12	1.13779e-11
K09181	4813.03	-2.05828	0.29405	-6.99979	2.56346e-12	1.15702e-11
K09726	74.0979	7.49307	1.0709	6.99701	2.61491e-12	1.17935e-11
K10108	3084.02	-5.68161	0.8121	-6.99619	2.6302e-12	1.18536e-11
K13799	1465.95	-6.62914	0.94767	-6.9952	2.64888e-12	1.19289e-11
K02657	435.329	2.09838	0.300058	6.99325	2.68592e-12	1.20866e-11
K07458	482.193	-2.91966	0.417678	-6.99023	2.74439e-12	1.23405e-11
K03758	928.096	2.62121	0.375208	6.98602	2.82787e-12	1.26969e-11
K02834	8885.06	-1.1581	0.165825	-6.98389	2.87127e-12	1.28822e-11
K20942	58.2556	7.87536	1.12839	6.97929	2.96667e-12	1.33003e-11
K09792	4001.32	1.51776	0.21748	6.97885	2.97611e-12	1.33327e-11
K22318	273.141	1.90217	0.27257	6.97865	2.98038e-12	1.33419e-11
K22066	1287.37	-8.67758	1.24449	-6.97281	3.10681e-12	1.38975e-11
K10118	15546.3	-1.27044	0.182212	-6.97232	3.11757e-12	1.39353e-11
K12203	1846.24	2.97591	0.426886	6.97119	3.14267e-12	1.40371e-11
K07798	6336.52	1.23595	0.1773	6.97097	3.14764e-12	1.40489e-11
K01629	2828.44	2.3645	0.339277	6.96921	3.1872e-12	1.42149e-11
K21394	4306	1.57475	0.225989	6.96825	3.209e-12	1.43015e-11
K15896	51.485	7.69679	1.10506	6.96502	3.28349e-12	1.46227e-11
K13875	4485.37	1.95268	0.280613	6.95861	3.43645e-12	1.52926e-11
K10800	185.78	1.94539	0.27971	6.95502	3.52518e-12	1.56758e-11
K06946	389.034	-8.43978	1.21399	-6.95207	3.59953e-12	1.59947e-11
K03332	21467.1	-1.67778	0.241414	-6.94982	3.65763e-12	1.62409e-11
K00060	3232.79	-1.68718	0.243072	-6.94108	3.89109e-12	1.72394e-11
K14058	5332.67	1.05482	0.152	6.93961	3.93179e-12	1.74068e-11
K10013	1005.52	-5.92018	0.853218	-6.93865	3.95864e-12	1.75128e-11
K03780	21240.8	-1.46569	0.211247	-6.93825	3.96982e-12	1.75494e-11
K00759	2081.27	2.34433	0.338004	6.93579	4.03943e-12	1.7831e-11
K01195	1861.82	1.70907	0.24643	6.9353	4.05357e-12	1.78803e-11
K03200	299.429	-2.20998	0.318695	-6.93447	4.07738e-12	1.79721e-11
K01678	21239.8	-1.46593	0.211402	-6.93432	4.08166e-12	1.79778e-11
K07250	17125.7	-1.38064	0.199143	-6.93293	4.12203e-12	1.81423e-11
K16019	8689.29	-2.27414	0.328238	-6.92832	4.25881e-12	1.87307e-11
K22298	111.762	5.11988	0.738995	6.92817	4.26317e-12	1.87361e-11
K01781	939.005	2.6071	0.376898	6.91727	4.60429e-12	2.02059e-11
K14340	1427.17	2.12322	0.30701	6.9158	4.65228e-12	2.04016e-11
K08651	150.387	3.5167	0.508594	6.91456	4.69325e-12	2.05663e-11
K19411	343.726	1.84469	0.267137	6.90543	5.00514e-12	2.19011e-11
K22082	122.859	4.87024	0.705627	6.90201	5.12719e-12	2.24189e-11
K02503	8158.61	-1.03296	0.149699	-6.90022	5.19205e-12	2.2686e-11
K17317	3618.9	-1.43258	0.207837	-6.8928	5.47057e-12	2.38856e-11
K03741	6150.15	1.01622	0.147481	6.89053	5.55863e-12	2.42526e-11
K11690	1601.85	-1.91404	0.277899	-6.88754	5.67669e-12	2.47497e-11
K05304	779.489	5.1121	0.742236	6.88743	5.681e-12	2.47506e-11
K19159	954.036	-1.57853	0.22923	-6.88622	5.72955e-12	2.4944e-11
K02029	39341.8	-1.21555	0.176547	-6.88512	5.77401e-12	2.51194e-11
K10925	201.913	4.62798	0.672443	6.88234	5.88763e-12	2.55952e-11
K02862	257.662	2.01005	0.292397	6.87438	6.22612e-12	2.70472e-11
K02892	6935.78	-1.21604	0.176983	-6.87095	6.3776e-12	2.76654e-11
K22325	452.211	2.75096	0.401078	6.85892	6.93846e-12	3.00767e-11
K00518	3260.25	-1.42755	0.208232	-6.85558	7.10232e-12	3.07648e-11
K10806	1561.17	1.83213	0.267301	6.85419	7.1719e-12	3.10046e-11
K18574	947.6	6.82599	0.99589	6.85416	7.17312e-12	3.10046e-11
K10942	354.527	5.18822	0.757349	6.8505	7.35923e-12	3.17862e-11
K02552	15881.4	-1.08412	0.158339	-6.84686	7.54889e-12	3.2582e-11
K00245	282.126	-4.55507	0.665401	-6.8456	7.61571e-12	3.28468e-11
K01190	38001.8	-1.61405	0.23597	-6.8401	7.91386e-12	3.41083e-11
K02916	2355.04	-1.10517	0.161586	-6.83953	7.9455e-12	3.42202e-11
K19505	373.715	2.57095	0.375909	6.83928	7.95934e-12	3.42553e-11
K01028	4628.77	1.31046	0.191625	6.83864	7.99459e-12	3.43824e-11
K21885	372.802	2.56686	0.375693	6.83233	8.35463e-12	3.59052e-11
K11711	11174.3	1.43669	0.210283	6.83218	8.36322e-12	3.59165e-11
K07283	183.661	4.91265	0.719317	6.82961	8.51487e-12	3.65417e-11
K02856	282.514	3.33689	0.488633	6.82904	8.54851e-12	3.666e-11
K04083	5152.87	1.46735	0.215226	6.81771	9.25048e-12	3.95857e-11
K16693	45.11	7.50632	1.10151	6.81455	9.45578e-12	4.04069e-11
K15368	106.48	-8.26036	1.21263	-6.81194	9.62944e-12	4.11198e-11
K00216	385.111	4.50781	0.661891	6.8105	9.72613e-12	4.15032e-11
K03453	489.804	4.29277	0.630776	6.80554	1.00671e-11	4.29279e-11
K03306	9123.65	1.34565	0.197791	6.80339	1.02188e-11	4.35437e-11
K01138	2792.48	2.8068	0.412842	6.79872	1.0555e-11	4.49128e-11
K19144	481.769	2.12001	0.311904	6.79699	1.06828e-11	4.54245e-11
K02950	8648.67	-1.24777	0.183582	-6.7968	1.0697e-11	4.54528e-11
K09015	13919.9	-1.02537	0.150887	-6.79558	1.07876e-11	4.58053e-11
K02821	2075.94	1.02354	0.150654	6.79396	1.09095e-11	4.62579e-11
K12216	4562.49	4.02344	0.592397	6.7918	1.10742e-11	4.6923e-11
K01214	23500.9	-1.17074	0.172531	-6.7857	1.15528e-11	4.88823e-11
K13635	4631.56	1.2371	0.182367	6.78359	1.17229e-11	4.95671e-11
K02967	23444.5	-1.37558	0.2028	-6.78293	1.1776e-11	4.97567e-11
K00857	7187.91	-1.22284	0.180289	-6.78269	1.17958e-11	4.98056e-11
K21624	379.411	1.73598	0.256104	6.77842	1.21501e-11	5.12294e-11
K07652	361.58	-3.39678	0.501495	-6.77331	1.2587e-11	5.30347e-11
K01607	7101.61	1.26505	0.18699	6.76534	1.32996e-11	5.59978e-11
K17316	3583.39	-1.64	0.242418	-6.76518	1.33145e-11	5.60215e-11
K18917	192.918	3.64837	0.539317	6.7648	1.33494e-11	5.61288e-11
K15736	145.023	7.01293	1.03708	6.7622	1.35908e-11	5.71042e-11
K02992	12197.8	-1.30637	0.19331	-6.75787	1.40036e-11	5.87975e-11
K08963	824.545	4.32783	0.640565	6.75627	1.4159e-11	5.93674e-11
K10823	12791.2	-1.55783	0.230575	-6.75627	1.41587e-11	5.93674e-11
K07773	46.8925	7.56247	1.11995	6.75251	1.4531e-11	6.08846e-11
K05520	2304.54	-3.50121	0.519023	-6.74577	1.52216e-11	6.36896e-11
K02884	9414.89	-1.21573	0.180279	-6.7436	1.54506e-11	6.46029e-11
K11608	7450	-1.7833	0.26447	-6.74295	1.55203e-11	6.4849e-11
K11263	21701.6	-1.33583	0.198574	-6.7271	1.73073e-11	7.22157e-11
K01129	24184.3	-1.09898	0.16337	-6.72696	1.7325e-11	7.22395e-11
K10620	43.6243	7.4575	1.10885	6.72546	1.75044e-11	7.2937e-11
K03735	1151.9	-3.91424	0.58261	-6.71846	1.83652e-11	7.64708e-11
K15852	49.3301	7.63504	1.13786	6.71001	1.94607e-11	8.09763e-11
K19693	6928.74	-6.74454	1.00521	-6.70958	1.95189e-11	8.11624e-11
K02247	219.124	1.87396	0.279328	6.70882	1.96206e-11	8.15292e-11
K01858	9042.56	-1.43183	0.213439	-6.7084	1.96765e-11	8.17051e-11
K06921	833.863	-4.38391	0.653528	-6.70807	1.97219e-11	8.18371e-11
K08256	11134.1	-1.47555	0.220005	-6.70689	1.98819e-11	8.2444e-11
K03299	8050.44	1.30352	0.194383	6.70594	2.0012e-11	8.29264e-11
K03892	994.288	1.37202	0.204631	6.70485	2.01609e-11	8.34862e-11
K05781	531.812	3.31492	0.494567	6.70268	2.04632e-11	8.46798e-11
K15781	1747.92	-2.6709	0.398501	-6.70235	2.05093e-11	8.48123e-11
K00988	2051.67	-10.5077	1.56948	-6.69503	2.15621e-11	8.90435e-11
K10843	21840.7	-1.44126	0.215418	-6.69055	2.2233e-11	9.16882e-11
K00958	182.616	-3.70251	0.55346	-6.68975	2.23552e-11	9.20702e-11
K19666	48.9685	7.6244	1.13973	6.68964	2.23715e-11	9.20702e-11
K19734	48.9685	7.6244	1.13973	6.68964	2.23715e-11	9.20702e-11
K08310	1827.63	1.49412	0.223374	6.68886	2.24915e-11	9.25008e-11
K18007	59.617	3.82412	0.571977	6.68578	2.2969e-11	9.44004e-11
K10713	894.049	-2.25781	0.337713	-6.68557	2.30023e-11	9.44724e-11
K12567	26004.1	-1.17749	0.176231	-6.68149	2.36524e-11	9.70764e-11
K02874	12395.2	-1.74484	0.261384	-6.67541	2.46548e-11	1.01005e-10
K04061	484.651	3.06516	0.459175	6.67538	2.46599e-11	1.01005e-10
K07117	3523.96	1.30697	0.195873	6.67251	2.51457e-11	1.02925e-10
K15474	1704.96	-3.08145	0.461957	-6.67043	2.55047e-11	1.04252e-10
K17998	130.531	6.01	0.900985	6.67047	2.5498e-11	1.04252e-10
K01597	441.958	4.8325	0.7245	6.67011	2.5561e-11	1.04411e-10
K02511	44.1417	7.47533	1.12123	6.66707	2.60961e-11	1.06525e-10
K01147	15101.3	1.07658	0.161546	6.66424	2.66037e-11	1.08524e-10
K03685	25871.7	-1.80035	0.270204	-6.66293	2.68425e-11	1.09423e-10
K02658	191.037	2.51179	0.377151	6.65992	2.73973e-11	1.11567e-10
K07148	1408.87	3.29125	0.494191	6.65988	2.74054e-11	1.11567e-10
K13040	381.13	4.73743	0.711385	6.65945	2.74856e-11	1.11818e-10
K06155	50.8495	7.67821	1.15314	6.65854	2.7657e-11	1.1244e-10
K07481	12051.2	-1.93963	0.291392	-6.65643	2.80561e-11	1.13985e-10
K16880	188.259	3.66605	0.550815	6.65568	2.81994e-11	1.1449e-10
K20946	497.903	-2.3451	0.352436	-6.65398	2.8527e-11	1.15742e-10
K19127	954.812	-8.13326	1.2229	-6.6508	2.91514e-11	1.18196e-10
K01841	2393.08	1.39808	0.210223	6.65047	2.92167e-11	1.18381e-10
K06148	5583.79	1.67264	0.251588	6.64832	2.96451e-11	1.20036e-10
K16872	117.964	5.24628	0.789516	6.64493	3.03362e-11	1.22751e-10
K08276	103.81	2.06585	0.310956	6.64354	3.0623e-11	1.23829e-10
K02028	25970.4	-1.35996	0.20485	-6.63881	3.16227e-11	1.27785e-10
K13275	1455.56	-6.88471	1.03708	-6.63857	3.16746e-11	1.27909e-10
K21169	1892.93	4.88475	0.735926	6.63755	3.1893e-11	1.28619e-10
K13058	48.9301	7.62378	1.14961	6.63161	3.32042e-11	1.33817e-10
K05780	437.389	3.44387	0.519386	6.63066	3.34196e-11	1.34505e-10
K19789	646.627	-2.72633	0.41227	-6.61298	3.76653e-11	1.51189e-10
K07396	85.8205	3.61308	0.546396	6.61256	3.77731e-11	1.5152e-10
K05995	381.814	4.34087	0.656504	6.61209	3.78919e-11	1.51896e-10
K05845	767.167	1.95578	0.295817	6.61144	3.8059e-11	1.52464e-10
K00471	199.101	6.53726	0.989657	6.60558	3.95967e-11	1.58519e-10
K09930	3972.03	-1.83604	0.278005	-6.60434	3.99305e-11	1.59749e-10
K01947	4403.34	1.19695	0.18145	6.59656	4.208e-11	1.68236e-10
K02553	1405.27	2.62336	0.398403	6.58468	4.55865e-11	1.82134e-10
K10002	3315.79	1.13003	0.171802	6.57756	4.7823e-11	1.90943e-10
K03574	22554.8	-1.25297	0.190511	-6.57689	4.80393e-11	1.91679e-10
K09806	499.331	1.38036	0.210255	6.56519	5.19674e-11	2.07216e-10
K10926	429.894	4.61726	0.704273	6.55606	5.52468e-11	2.20146e-10
K01061	12417.8	1.00487	0.153306	6.55471	5.57484e-11	2.21998e-10
K06973	155.709	2.36555	0.360921	6.55421	5.59371e-11	2.22602e-10
K00090	4595.82	1.43526	0.219142	6.54943	5.77561e-11	2.29689e-10
K17837	448.777	3.72399	0.568912	6.5458	5.9177e-11	2.3503e-10
K00141	94.4142	4.1151	0.629159	6.54064	6.12568e-11	2.43129e-10
K09819	333.101	2.10381	0.322009	6.53339	6.42977e-11	2.54863e-10
K01682	13959.1	1.15717	0.177243	6.52874	6.63264e-11	2.62558e-10
K13061	42.7403	7.4283	1.14073	6.51191	7.41996e-11	2.93147e-10
K13874	1408.24	2.0545	0.316088	6.49977	8.04428e-11	3.17396e-10
K03704	6110.56	-1.13679	0.175062	-6.49361	8.38016e-11	3.30216e-10
K10560	1297.44	2.60659	0.401512	6.49195	8.47352e-11	3.33676e-10
K21574	1206.07	5.83809	0.89954	6.49008	8.57892e-11	3.37606e-10
K19615	42.6573	7.42492	1.14408	6.48984	8.59272e-11	3.37928e-10
K03698	514.273	1.6925	0.260896	6.48724	8.74237e-11	3.43259e-10
K09771	531.609	-5.94637	0.917292	-6.48253	9.01953e-11	3.53789e-10
K10003	3811.15	1.15585	0.178386	6.47949	9.20352e-11	3.60771e-10
K09991	1465.25	-3.16787	0.488982	-6.4785	9.26379e-11	3.62897e-10
K17828	8741.07	-1.18765	0.183467	-6.47338	9.58364e-11	3.75183e-10
K06970	334.546	5.86179	0.9056	6.47283	9.61857e-11	3.76305e-10
K09797	9078.63	-1.4121	0.218272	-6.46947	9.83451e-11	3.84254e-10
K21793	39.5073	7.31427	1.131	6.46708	9.99172e-11	3.90144e-10
K02982	25956.4	-1.22893	0.190038	-6.46675	1.00134e-10	3.90735e-10
K07089	11576.7	-1.39124	0.215156	-6.46621	1.00494e-10	3.91886e-10
K04046	752.47	4.30191	0.665623	6.46299	1.02655e-10	3.99796e-10
K01644	12327	1.01419	0.156968	6.46112	1.03934e-10	4.04255e-10
K13009	40.5953	7.35433	1.13881	6.45791	1.0616e-10	4.12645e-10
K02886	25341.2	-1.20271	0.186259	-6.45723	1.06638e-10	4.14237e-10
K00263	453.427	4.65348	0.720744	6.45649	1.07156e-10	4.15982e-10
K09158	1140.27	1.29405	0.200449	6.45578	1.07662e-10	4.17676e-10
K03976	291.164	2.82833	0.438172	6.45484	1.08331e-10	4.19949e-10
K09251	658.819	3.29757	0.510903	6.45439	1.08658e-10	4.20655e-10
K00960	176.109	-6.89777	1.06907	-6.45214	1.1028e-10	4.26185e-10
K02665	598.573	2.54627	0.39481	6.44936	1.12322e-10	4.33799e-10
K02956	5019.68	-1.06027	0.164747	-6.43575	1.22861e-10	4.73894e-10
K06413	42.6004	7.42353	1.15369	6.43461	1.23793e-10	4.77181e-10
K02170	860.698	1.71729	0.267371	6.42286	1.33739e-10	5.15189e-10
K19569	185.199	-9.16713	1.42931	-6.41366	1.42063e-10	5.46908e-10
K09969	4109.13	-1.36982	0.213765	-6.40806	1.47383e-10	5.67025e-10
K07301	1415.19	1.44318	0.225255	6.40687	1.48538e-10	5.71102e-10
K13408	875.036	5.2188	0.814776	6.4052	1.50173e-10	5.77023e-10
K03433	52.249	7.71739	1.20701	6.39379	1.61821e-10	6.21381e-10
K03799	4612.74	1.8219	0.284967	6.39337	1.62274e-10	6.22721e-10
K04019	274.346	4.63373	0.725235	6.38928	1.66672e-10	6.38785e-10
K06883	992.833	-5.09786	0.798865	-6.38138	1.75503e-10	6.71349e-10
K07225	37.3245	7.23318	1.13378	6.37969	1.77448e-10	6.78359e-10
K07190	189.922	-6.56565	1.02954	-6.37726	1.80282e-10	6.88754e-10
K20974	270.274	4.28154	0.67151	6.37599	1.81787e-10	6.94066e-10
K07799	4795.94	-1.16822	0.183381	-6.37044	1.88483e-10	7.18264e-10
K03414	2167.63	-2.08299	0.327116	-6.36774	1.91832e-10	7.30103e-10
K17222	5984.6	1.11158	0.174565	6.36774	1.91829e-10	7.30103e-10
K01425	2460.24	-6.06965	0.953283	-6.3671	1.92635e-10	7.32696e-10
K14727	671.998	2.63799	0.414486	6.36447	1.95966e-10	7.44894e-10
K00299	1694.03	1.55252	0.243971	6.36355	1.97149e-10	7.48918e-10
K13283	1827.42	-1.98593	0.312186	-6.36136	1.99978e-10	7.59186e-10
K07220	4290.5	1.22137	0.192059	6.35935	2.02607e-10	7.68681e-10
K05588	74.3183	2.40412	0.378294	6.35515	2.08222e-10	7.89486e-10
K14347	500.955	1.4913	0.234686	6.35445	2.09179e-10	7.92617e-10
K16129	531.949	-8.85232	1.39344	-6.35285	2.11368e-10	8.00405e-10
K09692	9705.81	-1.18589	0.186719	-6.35119	2.13651e-10	8.08545e-10
K19548	242.096	6.45846	1.01772	6.34602	2.20962e-10	8.35687e-10
K08178	246.655	4.20636	0.663267	6.34188	2.26979e-10	8.57904e-10
K02612	1994.22	1.37308	0.216615	6.3388	2.31568e-10	8.74699e-10
K11740	468.956	2.55093	0.403382	6.32387	2.551e-10	9.6238e-10
K09940	144.955	6.18595	0.979565	6.31499	2.70172e-10	1.01796e-09
K00091	3906.74	1.07355	0.170097	6.31143	2.76464e-10	1.04102e-09
K03466	68144.6	-1.01384	0.160663	-6.31038	2.78349e-10	1.04709e-09
K04080	603.063	1.77641	0.281843	6.30284	2.9225e-10	1.0984e-09
K19641	143.795	-4.28853	0.681483	-6.29294	3.11501e-10	1.17002e-09
K15256	905.265	-3.82474	0.608684	-6.28362	3.30773e-10	1.24086e-09
K09009	5538.79	-1.45593	0.231749	-6.28237	3.33459e-10	1.25016e-09
K03684	46425.2	-2.97874	0.474432	-6.27854	3.4177e-10	1.28052e-09
K14333	5544.18	1.51394	0.241163	6.27765	3.43718e-10	1.28702e-09
K07192	458.598	-3.8055	0.606302	-6.27657	3.46122e-10	1.29521e-09
K02911	1037.95	1.0611	0.169137	6.27361	3.52777e-10	1.31848e-09
K03789	7441.41	-1.08743	0.173439	-6.26981	3.61479e-10	1.35017e-09
K16427	55.5748	6.4029	1.02172	6.26678	3.68579e-10	1.37583e-09
K00633	37.3014	7.23158	1.15412	6.2659	3.70675e-10	1.3828e-09
K09694	3103.5	1.36487	0.217872	6.26455	3.73898e-10	1.39395e-09
K01235	505.012	3.31481	0.529193	6.26388	3.75509e-10	1.3991e-09
K09018	40.9586	7.36625	1.17666	6.26031	3.84217e-10	1.42977e-09
K01584	11689.8	1.0771	0.172112	6.25812	3.89652e-10	1.4491e-09
K22067	4961.88	1.05058	0.167909	6.25685	3.92831e-10	1.46002e-09
K03150	710.054	2.53251	0.405193	6.25013	4.10101e-10	1.52139e-09
K12278	1113.39	3.58565	0.574291	6.24361	4.27579e-10	1.58526e-09
K16652	1312.79	-7.3579	1.17866	-6.24259	4.30389e-10	1.59469e-09
K03608	353.422	3.20901	0.514742	6.2342	4.54095e-10	1.68149e-09
K02671	743.108	2.2218	0.356714	6.22851	4.70884e-10	1.74259e-09
K16962	37.9866	7.25803	1.16588	6.22536	4.80442e-10	1.77687e-09
K00999	4577.13	-1.40381	0.225517	-6.22485	4.8201e-10	1.78157e-09
K18030	3419.8	-1.40579	0.225904	-6.22294	4.87938e-10	1.80238e-09
K10561	1563.76	2.10497	0.338318	6.22187	4.91264e-10	1.81355e-09
K09471	1054.97	-2.3251	0.373881	-6.21881	5.00943e-10	1.84702e-09
K02068	558.387	4.44089	0.714178	6.21818	5.02946e-10	1.85327e-09
K18613	34.3054	7.11095	1.14511	6.20985	5.30359e-10	1.95189e-09
K07776	7663.24	-1.2559	0.202249	-6.20967	5.30958e-10	1.9529e-09
K11955	530.468	-8.04583	1.296	-6.20818	5.36001e-10	1.97025e-09
K11441	137.898	4.69595	0.757332	6.20064	5.62323e-10	2.06574e-09
K00066	1574.03	2.45328	0.396005	6.19508	5.82568e-10	2.13686e-09
K02083	11809.4	-1.56192	0.252124	-6.19503	5.82748e-10	2.13686e-09
K10543	11867.2	-1.18084	0.190667	-6.1932	5.89552e-10	2.16049e-09
K15555	6326.36	1.21686	0.196487	6.19305	5.90118e-10	2.16126e-09
K01800	3047.68	1.34835	0.217816	6.19032	6.00409e-10	2.19761e-09
K13052	3706.16	-1.44152	0.232892	-6.18966	6.02927e-10	2.20548e-09
K05576	2419.14	-1.43908	0.232578	-6.18751	6.11201e-10	2.23439e-09
K15982	148.12	5.15371	0.833898	6.18026	6.3995e-10	2.33665e-09
K02277	113.877	1.99845	0.323545	6.17672	6.54453e-10	2.38816e-09
K18552	2235.04	4.50129	0.729107	6.1737	6.67086e-10	2.43278e-09
K02423	140.788	5.06793	0.821164	6.17164	6.75842e-10	2.46322e-09
K21757	43.2445	7.44555	1.2065	6.1712	6.77724e-10	2.46859e-09
K00805	11830.9	-1.2247	0.19858	-6.16728	6.94747e-10	2.52906e-09
K03429	319.563	1.74642	0.283342	6.16362	7.1099e-10	2.58507e-09
K05844	2401.02	-2.20551	0.358152	-6.15802	7.3658e-10	2.67327e-09
K14673	31.8002	7.00161	1.13885	6.14797	7.84795e-10	2.84311e-09
K15355	4488.35	1.34926	0.219564	6.14519	7.98675e-10	2.89166e-09
K18540	625.44	-7.68863	1.25256	-6.13832	8.34e-10	3.01592e-09
K01421	1921.31	4.74885	0.774824	6.12894	8.84676e-10	3.19534e-09
K09860	557.251	3.74339	0.61091	6.12758	8.92281e-10	3.21895e-09
K02878	12261.7	-1.40693	0.229674	-6.12578	9.02386e-10	3.25345e-09
K15599	102.747	4.23485	0.691792	6.12156	9.26638e-10	3.33889e-09
K12152	57.627	-5.73398	0.93785	-6.11396	9.71857e-10	3.49555e-09
K08776	30210	-1.23445	0.201934	-6.11315	9.76833e-10	3.51135e-09
K13797	996.807	-3.09313	0.506485	-6.10705	1.0149e-09	3.64602e-09
K15525	9873.48	-1.22144	0.200164	-6.10221	1.04615e-09	3.75602e-09
K17675	6718.94	-1.60604	0.263275	-6.10024	1.05909e-09	3.80024e-09
K13017	1458.42	1.63624	0.268294	6.09868	1.0695e-09	3.83528e-09
K00027	22945.9	-1.08998	0.179095	-6.08604	1.1574e-09	4.14805e-09
K13525	1171.62	-4.05086	0.665972	-6.08263	1.18226e-09	4.22957e-09
K10622	91.3838	4.39377	0.722967	6.07741	1.22142e-09	4.36448e-09
K07339	56.8881	-3.15019	0.518583	-6.07461	1.2429e-09	4.4386e-09
K14155	14147	-1.16158	0.191231	-6.07422	1.24594e-09	4.44683e-09
K13854	56.0683	5.5148	0.908325	6.07139	1.26806e-09	4.52311e-09
K12997	90.5187	3.52299	0.580386	6.07008	1.27848e-09	4.55755e-09
K10220	7247.14	1.15672	0.191423	6.04275	1.51506e-09	5.39134e-09
K21071	11851.9	-1.51183	0.250244	-6.0414	1.52778e-09	5.43341e-09
K03219	1297.73	-3.56724	0.590693	-6.03907	1.55003e-09	5.5093e-09
K09823	97.4934	2.24785	0.37241	6.03595	1.58026e-09	5.61341e-09
K13573	15769	-1.0595	0.175542	-6.03563	1.58347e-09	5.62152e-09
K01023	31.3392	6.98048	1.15731	6.03164	1.62304e-09	5.75857e-09
K22310	221.572	5.2341	0.868135	6.02913	1.64849e-09	5.842e-09
K06330	50.3545	5.74437	0.953003	6.02765	1.66362e-09	5.89214e-09
K18067	374.806	4.42047	0.734038	6.02212	1.72145e-09	6.09338e-09
K10816	118.612	3.2012	0.53164	6.02137	1.72951e-09	6.11834e-09
K03325	1089.78	2.20021	0.365542	6.01905	1.75447e-09	6.20298e-09
K02609	4217.08	1.35478	0.225242	6.01477	1.8014e-09	6.36515e-09
K07274	2392.21	1.16871	0.194327	6.01413	1.80853e-09	6.38661e-09
K01151	8599.57	-1.30099	0.216349	-6.01337	1.81701e-09	6.41278e-09
K10545	8398.02	-1.1324	0.188361	-6.01186	1.8341e-09	6.46931e-09
K19155	440.992	-2.46369	0.41002	-6.0087	1.87022e-09	6.58898e-09
K05602	8697.48	-1.22882	0.204657	-6.00431	1.92145e-09	6.75762e-09
K14606	2629.53	-10.0677	1.67693	-6.00365	1.92934e-09	6.78142e-09
K03802	24713.9	1.10958	0.184937	5.99977	1.97596e-09	6.93717e-09
K10960	13979.1	-3.48422	0.581242	-5.99444	2.04182e-09	7.16423e-09
K19710	4472.09	-1.25468	0.209318	-5.99414	2.04565e-09	7.17346e-09
K10544	13936.9	-1.16212	0.193956	-5.99167	2.07698e-09	7.27911e-09
K00129	4112.05	-7.83157	1.3081	-5.98698	2.13774e-09	7.48333e-09
K00654	49.2323	7.63157	1.27523	5.98445	2.17126e-09	7.59183e-09
K15521	14893.7	-1.37534	0.229968	-5.98058	2.22342e-09	7.76971e-09
K09118	32968.4	-1.18005	0.197318	-5.98045	2.22521e-09	7.77146e-09
K01083	2349.18	-6.45351	1.07923	-5.97975	2.23474e-09	7.80022e-09
K21401	1177.13	-5.11867	0.856397	-5.97698	2.2731e-09	7.9295e-09
K05367	425.176	1.6817	0.281382	5.97657	2.27884e-09	7.94492e-09
K08139	65.1004	5.7497	0.96256	5.97335	2.32437e-09	8.09899e-09
K02504	4146.68	1.18657	0.198748	5.97021	2.36948e-09	8.24663e-09
K02986	17172.8	-1.24081	0.2079	-5.96832	2.39704e-09	8.33252e-09
K02659	232.255	1.75557	0.294413	5.96293	2.4775e-09	8.59771e-09
K06877	1130.58	-2.3551	0.395456	-5.9554	2.59429e-09	8.98231e-09
K07389	147.39	6.03187	1.01302	5.95436	2.61088e-09	9.03455e-09
K19303	2583.99	1.55311	0.260892	5.95308	2.63136e-09	9.09497e-09
K16923	134.872	-7.09243	1.19314	-5.94437	2.77526e-09	9.58683e-09
K15918	29.1396	6.87525	1.15686	5.94304	2.79786e-09	9.65935e-09
K00223	407.755	-8.74365	1.47201	-5.93992	2.85157e-09	9.83913e-09
K02236	409.361	2.63233	0.443184	5.93958	2.85749e-09	9.85393e-09
K03793	4369.02	1.13894	0.19177	5.9391	2.86592e-09	9.87733e-09
K08884	50105.5	-1.24477	0.209627	-5.93804	2.88452e-09	9.93574e-09
K01342	1486.51	-5.69734	0.959943	-5.93509	2.9369e-09	1.01104e-08
K02841	6295.44	1.07916	0.18185	5.93434	2.95033e-09	1.01508e-08
K01415	25264.3	-1.39748	0.235836	-5.92566	3.11047e-09	1.06744e-08
K15907	4731.71	-10.7582	1.81555	-5.92561	3.11138e-09	1.06744e-08
K07726	1750.13	-1.15092	0.194294	-5.92362	3.14924e-09	1.07982e-08
K09862	323.417	1.09387	0.184724	5.92166	3.18712e-09	1.09218e-08
K11910	127.287	-5.48896	0.927339	-5.91904	3.23818e-09	1.10905e-08
K21721	537.367	5.54585	0.937067	5.91831	3.2527e-09	1.11339e-08
K12453	327.327	-2.73015	0.461635	-5.91409	3.33719e-09	1.14166e-08
K00100	214.032	-6.54641	1.10937	-5.901	3.61301e-09	1.23391e-08
K15059	31.3931	6.98329	1.18416	5.89727	3.69571e-09	1.26145e-08
K17752	31.7895	7.00152	1.18752	5.89592	3.72606e-09	1.27108e-08
K00956	28587.4	-1.12759	0.191265	-5.89542	3.73731e-09	1.2742e-08
K12083	159.193	-8.19501	1.39046	-5.89372	3.77587e-09	1.28662e-08
K19354	990.555	3.04186	0.51616	5.89324	3.78696e-09	1.28966e-08
K19145	180.429	-8.35762	1.41838	-5.89238	3.80668e-09	1.29565e-08
K06182	5931.98	1.27323	0.216104	5.89177	3.82081e-09	1.29972e-08
K10726	150.856	7.72434	1.31107	5.89165	3.82356e-09	1.29992e-08
K01581	21972.4	-5.1004	0.865734	-5.89142	3.82881e-09	1.30097e-08
K01498	242.66	-4.65285	0.79019	-5.88827	3.90258e-09	1.32529e-08
K06006	48.3239	6.20397	1.05404	5.88588	3.95943e-09	1.34384e-08
K01811	2193.04	1.60132	0.272122	5.88457	3.99101e-09	1.3538e-08
K00886	7951.02	-1.19639	0.203349	-5.88344	4.01826e-09	1.36227e-08
K07407	23840.4	-1.0976	0.186674	-5.87977	4.10847e-09	1.39207e-08
K11921	248.17	3.91591	0.666975	5.87115	4.3278e-09	1.46556e-08
K15735	28.9489	6.86593	1.17017	5.86748	4.42465e-09	1.49752e-08
K00283	34058.7	-1.09167	0.186148	-5.86454	4.50378e-09	1.52344e-08
K05794	10529.5	-1.1336	0.193333	-5.86345	4.53351e-09	1.53264e-08
K14162	38767.6	-1.09045	0.186018	-5.86206	4.5716e-09	1.54465e-08
K22349	41.1392	7.37236	1.25779	5.86137	4.59054e-09	1.55018e-08
K14215	7512.36	-1.10112	0.18791	-5.85982	4.63366e-09	1.56386e-08
K21211	30.0737	6.92065	1.18112	5.8594	4.64543e-09	1.56696e-08
K01787	453.001	1.58754	0.271083	5.85629	4.73321e-09	1.59567e-08
K01610	1697.71	1.94769	0.332631	5.8554	4.75871e-09	1.60158e-08
K21273	7512.87	-1.10081	0.188038	-5.85416	4.79438e-09	1.61268e-08
K11443	362.171	3.41728	0.584719	5.84432	5.08654e-09	1.70904e-08
K08224	741.292	4.79327	0.820624	5.841	5.18885e-09	1.74148e-08
K03090	3950.09	-7.82615	1.34229	-5.83044	5.52807e-09	1.8512e-08
K00663	2866.39	-2.19497	0.376595	-5.82847	5.59378e-09	1.87112e-08
K03556	4480.59	2.16159	0.371472	5.81898	5.9208e-09	1.97941e-08
K07262	5430.23	1.05505	0.181394	5.81632	6.0156e-09	2.00998e-08
K01769	232.237	-5.32423	0.916338	-5.81033	6.2348e-09	2.08207e-08
K03819	30.2327	6.92936	1.19274	5.80963	6.26118e-09	2.08972e-08
K05984	1680.46	1.94267	0.334648	5.80513	6.43174e-09	2.14546e-08
K18968	27.1391	6.77253	1.16709	5.80294	6.5161e-09	2.17239e-08
K03499	12849.9	-1.2542	0.216187	-5.80147	6.57375e-09	2.1904e-08
K05549	147.084	4.67294	0.805609	5.8005	6.61162e-09	2.2018e-08
K00973	10274.2	1.04072	0.179431	5.80013	6.62643e-09	2.20429e-08
K08598	28.4414	6.8412	1.17948	5.80019	6.62382e-09	2.20429e-08
K02397	4343.37	1.96521	0.339006	5.79696	6.75266e-09	2.24505e-08
K07789	10979	-1.20336	0.207603	-5.79645	6.77351e-09	2.25073e-08
K19405	416.485	1.73762	0.299861	5.79474	6.84256e-09	2.27243e-08
K03287	201.541	6.08205	1.05095	5.7872	7.15679e-09	2.37285e-08
K06281	879.723	1.63209	0.282014	5.78724	7.15517e-09	2.37285e-08
K01661	11076	-1.12783	0.19502	-5.78314	7.33186e-09	2.42956e-08
K22391	62.4614	5.38483	0.93149	5.78088	7.43113e-09	2.4611e-08
K05605	2104.09	-9.39715	1.62724	-5.77489	7.7003e-09	2.54884e-08
K03641	9183.05	1.11427	0.193066	5.77145	7.85919e-09	2.60001e-08
K11210	42.0521	5.99858	1.03972	5.76942	7.95434e-09	2.63004e-08
K14584	39.1585	4.90601	0.850661	5.76729	8.05545e-09	2.66201e-08
K08084	2176.15	1.26523	0.219459	5.76522	8.15519e-09	2.69202e-08
K14979	197.373	1.49984	0.260321	5.76149	8.33758e-09	2.74921e-08
K09702	376.691	-7.40508	1.28617	-5.75748	8.53807e-09	2.81378e-08
K07009	8123.45	-1.20062	0.208557	-5.75679	8.57293e-09	2.82218e-08
K20333	533.027	6.77776	1.17735	5.75681	8.57171e-09	2.82218e-08
K19129	842.655	-7.4999	1.30293	-5.75618	8.60368e-09	2.83075e-08
K08384	318.287	-3.23807	0.562661	-5.75493	8.66775e-09	2.85028e-08
K03646	4663.49	1.04456	0.181549	5.75361	8.73599e-09	2.87115e-08
K09461	4057.09	1.58853	0.276163	5.75215	8.81176e-09	2.89447e-08
K09144	1540.15	-1.57528	0.274197	-5.74505	9.18923e-09	3.01681e-08
K03580	9001.29	-1.77063	0.308333	-5.74261	9.32285e-09	3.05901e-08
K01488	17006.2	-1.14742	0.199823	-5.74218	9.3463e-09	3.06504e-08
K18145	755.717	4.49704	0.78373	5.73799	9.58058e-09	3.13845e-08
K00002	165.962	-7.18717	1.25259	-5.73786	9.58799e-09	3.13917e-08
K19550	29.748	6.90538	1.20378	5.73642	9.66963e-09	3.16418e-08
K07064	97.794	2.33666	0.407394	5.73564	9.71473e-09	3.17721e-08
K01460	3559.19	-8.18544	1.42754	-5.73393	9.81283e-09	3.20581e-08
K14266	3493.48	2.12282	0.370314	5.73247	9.89775e-09	3.2318e-08
K03600	1985.88	1.14546	0.199869	5.73107	9.97997e-09	3.25688e-08
K02234	365.07	-3.28786	0.573767	-5.73031	1.0025e-08	3.2698e-08
K01745	4078.19	1.40211	0.244788	5.72786	1.01704e-08	3.31543e-08
K01431	1574.03	-6.54938	1.1437	-5.72648	1.02535e-08	3.3407e-08
K09990	56.1718	4.40391	0.769483	5.72321	1.04529e-08	3.40198e-08
K08325	463.668	5.3622	0.937638	5.71884	1.07255e-08	3.48696e-08
K06385	38.431	6.54453	1.14507	5.71541	1.09437e-08	3.55596e-08
K19002	1133.75	2.21583	0.387831	5.71339	1.10748e-08	3.5947e-08
K11527	1855.77	3.0052	0.526016	5.71313	1.10918e-08	3.59826e-08
K13660	202.37	3.98278	0.697192	5.7126	1.11266e-08	3.60566e-08
K07178	157.863	3.91693	0.685854	5.71103	1.12293e-08	3.63647e-08
K19140	1061.69	-6.83724	1.19721	-5.71096	1.12337e-08	3.63647e-08
K15058	26.181	6.72134	1.17713	5.70996	1.13002e-08	3.65601e-08
K11779	4082.94	-2.89707	0.507901	-5.70401	1.17021e-08	3.78197e-08
K03300	32.749	7.04327	1.23552	5.70066	1.19347e-08	3.8551e-08
K12256	855.488	-1.8316	0.321619	-5.69494	1.23418e-08	3.98233e-08
K19265	539.037	1.21676	0.213663	5.69476	1.23548e-08	3.98438e-08
K18069	343.087	5.11755	0.899125	5.6917	1.25784e-08	4.05432e-08
K00213	466.486	-8.62451	1.51572	-5.69005	1.26999e-08	4.09128e-08
K01259	6808.28	-1.83577	0.322945	-5.68447	1.31218e-08	4.22268e-08
K09857	295.122	4.0618	0.714652	5.68361	1.31878e-08	4.24165e-08
K07642	752.627	3.62978	0.638796	5.68222	1.32959e-08	4.27413e-08
K00634	512.644	1.00923	0.17763	5.68165	1.33399e-08	4.28598e-08
K01089	9080.4	-1.36557	0.240453	-5.67918	1.35341e-08	4.34607e-08
K22015	14986.2	1.10534	0.194672	5.67797	1.363e-08	4.37454e-08
K07403	152.798	1.88948	0.332832	5.67698	1.37095e-08	4.39769e-08
K00055	218.375	2.22126	0.39161	5.67212	1.41042e-08	4.5171e-08
K07288	230.625	-7.05226	1.24351	-5.67125	1.41759e-08	4.53765e-08
K02462	1541.31	1.33055	0.234708	5.66894	1.43687e-08	4.59447e-08
K01664	7593.15	-1.0513	0.185556	-5.66568	1.46439e-08	4.67999e-08
K14749	26.1485	6.71934	1.18648	5.66324	1.48539e-08	4.7446e-08
K07483	7312.58	-1.16186	0.205204	-5.66196	1.4965e-08	4.77754e-08
K14379	293.779	1.72121	0.304025	5.6614	1.50146e-08	4.79083e-08
K03891	14345.1	-1.0203	0.180469	-5.65364	1.57088e-08	5.00704e-08
K11062	47.827	5.68129	1.00494	5.65334	1.57357e-08	5.01295e-08
K00813	124.98	-4.55267	0.805359	-5.65297	1.57703e-08	5.0213e-08
K07404	2810.48	1.39581	0.247223	5.64597	1.64254e-08	5.22438e-08
K16844	2650.95	-1.28688	0.227971	-5.64493	1.65244e-08	5.25308e-08
K00968	298.389	1.60656	0.284614	5.6447	1.65467e-08	5.25738e-08
K07670	7044.75	-1.20334	0.213207	-5.644	1.66144e-08	5.27613e-08
K00656	46.0157	7.5341	1.33717	5.63437	1.757e-08	5.56784e-08
K08168	5238.34	-8.29221	1.47206	-5.63307	1.77027e-08	5.60695e-08
K08194	391.178	1.77943	0.315967	5.63168	1.78461e-08	5.64939e-08
K14415	1334.75	-2.45802	0.437175	-5.6225	1.88216e-08	5.94881e-08
K01163	105.021	3.62995	0.645993	5.61917	1.91873e-08	6.05802e-08
K13643	3854.68	1.57425	0.280397	5.61437	1.97275e-08	6.22206e-08
K02549	25187.9	-1.10436	0.196876	-5.60941	2.03016e-08	6.39978e-08
K19623	310.11	4.06264	0.724407	5.60822	2.04417e-08	6.44057e-08
K11918	45.3686	6.11348	1.09015	5.60792	2.0477e-08	6.44832e-08
K06282	571.232	1.51463	0.270279	5.60393	2.09544e-08	6.59521e-08
K12430	104.75	-11.6194	2.07417	-5.60194	2.11964e-08	6.66441e-08
K19622	105.474	4.25109	0.759052	5.60052	2.13711e-08	6.71584e-08
K07720	383.17	-2.14653	0.383284	-5.60036	2.13909e-08	6.71854e-08
K03396	200.977	-6.60412	1.17944	-5.59939	2.15106e-08	6.75264e-08
K02614	1650.28	1.23412	0.220419	5.59898	2.15616e-08	6.7651e-08
K16013	2584.36	3.13689	0.560701	5.59458	2.21151e-08	6.93515e-08
K02548	11048.8	-1.03245	0.184555	-5.59428	2.21538e-08	6.94179e-08
K13979	10901.6	-1.16984	0.209115	-5.59424	2.21593e-08	6.94179e-08
K02641	14854.1	-2.10443	0.376603	-5.58794	2.29785e-08	7.19466e-08
K15752	24.6645	6.6351	1.18742	5.58781	2.29948e-08	7.19603e-08
K22051	29.5993	6.89748	1.23503	5.58486	2.33893e-08	7.31567e-08
K13787	11939	-1.30487	0.233711	-5.58326	2.36045e-08	7.37918e-08
K17762	33.8012	7.09021	1.27158	5.5759	2.46253e-08	7.69029e-08
K05501	3619.25	1.20429	0.21611	5.57257	2.51001e-08	7.83452e-08
K05937	1144.87	-7.27385	1.30579	-5.57047	2.54049e-08	7.92555e-08
K02805	892.409	3.24791	0.58331	5.56808	2.57565e-08	8.03106e-08
K04655	547.487	1.12069	0.20173	5.55538	2.77006e-08	8.61495e-08
K21053	4727.53	-1.3712	0.247829	-5.53285	3.15066e-08	9.76834e-08
K12280	107.994	4.96785	0.897903	5.53273	3.15292e-08	9.77031e-08
K15734	70.227	8.1442	1.4732	5.52824	3.23464e-08	1.00184e-07
K09971	4329.31	-1.40439	0.254492	-5.51843	3.42043e-08	1.05775e-07
K18778	4421.45	1.07851	0.1955	5.51668	3.45467e-08	1.06779e-07
K08720	986.357	-2.48531	0.450562	-5.51602	3.46767e-08	1.07126e-07
K19128	806.136	-7.25833	1.31592	-5.51576	3.47268e-08	1.07226e-07
K22107	22.1589	6.48047	1.17519	5.51438	3.50006e-08	1.08016e-07
K11250	1346.89	2.43241	0.441213	5.51301	3.52756e-08	1.08809e-07
K09826	153.108	-4.33833	0.787575	-5.50847	3.61971e-08	1.11594e-07
K01867	32217.4	-1.179	0.214093	-5.50698	3.65037e-08	1.12482e-07
K02426	725.784	1.96678	0.357494	5.50158	3.76399e-08	1.15923e-07
K00008	4760.82	1.8481	0.335959	5.50098	3.77678e-08	1.16257e-07
K03658	3602.43	3.26154	0.59325	5.49775	3.84672e-08	1.1835e-07
K00638	23.697	6.57795	1.19708	5.495	3.90705e-08	1.20145e-07
K00992	4742.48	1.0022	0.182557	5.48978	4.02442e-08	1.23628e-07
K17050	38.9528	7.29401	1.32911	5.48788	4.06791e-08	1.249e-07
K00407	288.255	1.4275	0.260162	5.48698	4.0886e-08	1.25471e-07
K01372	127.358	5.67603	1.03462	5.48608	4.1094e-08	1.26045e-07
K18704	28.3781	6.83722	1.24637	5.48571	4.11808e-08	1.26247e-07
K01073	23.3828	6.55851	1.19559	5.48561	4.1205e-08	1.26257e-07
K03281	729.364	3.1981	0.583119	5.48447	4.14717e-08	1.2701e-07
K11788	15353.7	-1.19252	0.217503	-5.48279	4.18675e-08	1.28157e-07
K07715	207.46	4.23028	0.771968	5.47987	4.2564e-08	1.30222e-07
K16147	21620.1	-1.01341	0.184937	-5.47973	4.25964e-08	1.30255e-07
K02477	1949.2	1.90601	0.3479	5.47861	4.28682e-08	1.30954e-07
K07796	498.626	-5.67507	1.03584	-5.47869	4.28488e-08	1.30954e-07
K00127	5081.32	1.09073	0.199292	5.47304	4.42374e-08	1.35068e-07
K02778	197.115	-4.27239	0.781241	-5.46872	4.53292e-08	1.38261e-07
K02779	197.115	-4.27239	0.781241	-5.46872	4.53292e-08	1.38261e-07
K12991	24.8041	6.64363	1.21504	5.46784	4.55555e-08	1.38881e-07
K03779	1987.56	1.49205	0.272895	5.46748	4.56485e-08	1.39094e-07
K13634	6612.52	1.10133	0.201449	5.46707	4.57526e-08	1.39341e-07
K08348	22.1788	6.48169	1.18601	5.46511	4.6262e-08	1.40821e-07
K05774	313.192	3.60846	0.660461	5.46354	4.66728e-08	1.41999e-07
K11021	47.1707	5.66342	1.03692	5.46179	4.71352e-08	1.43334e-07
K00767	37310.2	-1.0298	0.188563	-5.46128	4.72725e-08	1.43679e-07
K02651	275.564	3.14126	0.57551	5.45823	4.80905e-08	1.46091e-07
K03279	69.6869	-11.034	2.02257	-5.45544	4.88527e-08	1.48332e-07
K15773	257.452	-1.63892	0.300756	-5.44935	5.05532e-08	1.53418e-07
K06910	1010.91	-1.98996	0.36581	-5.43987	5.33184e-08	1.61565e-07
K02611	3245.46	1.21999	0.224338	5.43815	5.38367e-08	1.63054e-07
K03464	22.7922	6.52157	1.19961	5.43642	5.43628e-08	1.64564e-07
K00220	2697.76	-1.33884	0.246298	-5.43585	5.45365e-08	1.65007e-07
K21691	231.045	-5.87187	1.08152	-5.42925	5.65909e-08	1.71137e-07
K06175	463.319	4.65339	0.857476	5.42685	5.73576e-08	1.73368e-07
K03890	9269.89	-1.07276	0.197812	-5.42313	5.85647e-08	1.7684e-07
K00256	2147.77	2.79262	0.515119	5.42132	5.91616e-08	1.78463e-07
K17209	85.6688	-3.38534	0.624518	-5.42072	5.936e-08	1.78972e-07
K01304	453.31	2.22216	0.41013	5.41818	6.02097e-08	1.81352e-07
K17315	5119.9	-1.5371	0.283781	-5.41651	6.07736e-08	1.82959e-07
K10208	600.257	-8.13129	1.50225	-5.41274	6.20675e-08	1.86761e-07
K06945	143.056	3.95594	0.730968	5.41191	6.23551e-08	1.87439e-07
K10559	1635.96	1.97802	0.365524	5.41148	6.25068e-08	1.87801e-07
K07768	13947.4	-1.29145	0.238734	-5.40957	6.31762e-08	1.89718e-07
K02283	22388.1	-1.15673	0.213948	-5.4066	6.42332e-08	1.92796e-07
K06416	226.691	-2.57367	0.476509	-5.4011	6.62339e-08	1.98702e-07
K06381	5124.02	-1.29603	0.240068	-5.39859	6.7166e-08	2.01398e-07
K21055	220.707	3.01532	0.558604	5.39796	6.74043e-08	2.02011e-07
K09997	148.236	-4.79459	0.889114	-5.39255	6.94664e-08	2.07985e-07
K00612	1141.78	3.04235	0.564219	5.39215	6.96195e-08	2.0834e-07
K00661	629.2	2.64981	0.491499	5.39128	6.99574e-08	2.09247e-07
K16653	3517.12	-3.14318	0.583716	-5.38477	7.25365e-08	2.16853e-07
K03620	231.612	4.7291	0.878263	5.38461	7.26023e-08	2.16871e-07
K03776	898.246	3.48333	0.646908	5.38458	7.26145e-08	2.16871e-07
K07774	3608.67	1.2853	0.238755	5.38332	7.31235e-08	2.18283e-07
K01518	40.0221	4.22	0.784294	5.38063	7.42236e-08	2.21457e-07
K09762	9486.48	-1.08492	0.201641	-5.38046	7.42949e-08	2.2156e-07
K00172	24.2203	6.60809	1.22957	5.37429	7.6885e-08	2.28944e-07
K14645	9364.61	-2.28743	0.425791	-5.37218	7.77885e-08	2.3152e-07
K14952	26.8796	6.75859	1.25882	5.36901	7.91704e-08	2.35516e-07
K02014	104872	1.08044	0.201258	5.3684	7.9438e-08	2.36079e-07
K00246	80.059	-4.29431	0.800139	-5.36696	8.00757e-08	2.37857e-07
K01449	405.403	1.77438	0.330692	5.36565	8.06564e-08	2.39464e-07
K21600	48.85	4.53726	0.845653	5.36539	8.07746e-08	2.39696e-07
K11060	33.5963	6.34896	1.18373	5.36352	8.16144e-08	2.4195e-07
K16850	241.656	-1.95662	0.364799	-5.36356	8.15986e-08	2.4195e-07
K21164	5074.64	-9.27991	1.73108	-5.36076	8.28713e-08	2.45555e-07
K21196	908.891	1.04827	0.195917	5.3506	8.76623e-08	2.59368e-07
K12436	7293.96	-11.4767	2.1458	-5.34847	8.8702e-08	2.62316e-07
K03727	23260.5	-1.03815	0.194308	-5.34283	9.15051e-08	2.7034e-07
K00569	417.213	-2.20949	0.413922	-5.33794	9.40073e-08	2.77596e-07
K19231	2445.66	2.87392	0.538835	5.33358	9.62938e-08	2.8393e-07
K13941	279.201	-4.29025	0.8044	-5.33348	9.63471e-08	2.83948e-07
K01389	22901.3	-1.4456	0.271284	-5.32875	9.8891e-08	2.91303e-07
K06133	1484.17	-1.31714	0.247307	-5.32593	1.00438e-07	2.95716e-07
K05396	149.539	3.06622	0.576259	5.32091	1.03251e-07	3.037e-07
K01271	1662.65	1.88852	0.354944	5.32061	1.03421e-07	3.04051e-07
K01274	526.047	2.26713	0.426793	5.312	1.08427e-07	3.18148e-07
K03675	182.28	3.2099	0.604372	5.31113	1.08946e-07	3.19515e-07
K00436	184.18	2.9069	0.547605	5.30838	1.10606e-07	3.24226e-07
K13623	23.9476	6.59187	1.24183	5.30821	1.10707e-07	3.24365e-07
K09889	3124.35	1.05672	0.199099	5.3075	1.11142e-07	3.25321e-07
K18249	30.527	6.94289	1.30823	5.3071	1.11382e-07	3.25866e-07
K02193	6196.55	-1.38453	0.26106	-5.30348	1.13613e-07	3.3223e-07
K03471	383.732	1.42013	0.267959	5.29981	1.15926e-07	3.38667e-07
K01737	3229.56	1.05788	0.199613	5.29966	1.16019e-07	3.38773e-07
K15509	494.725	2.32428	0.438618	5.29909	1.16381e-07	3.39665e-07
K14987	440.186	3.00748	0.568075	5.29416	1.19566e-07	3.48624e-07
K12284	170.287	5.30333	1.00261	5.28953	1.22633e-07	3.57221e-07
K02664	979.837	1.99441	0.377083	5.28904	1.22959e-07	3.57995e-07
K05833	157.429	3.76488	0.712884	5.2812	1.28338e-07	3.73477e-07
K18243	994.464	1.70579	0.323198	5.27784	1.30712e-07	3.80018e-07
K18227	26.0274	6.7125	1.27186	5.27773	1.30798e-07	3.80083e-07
K00786	7746.05	1.41458	0.268226	5.27384	1.33596e-07	3.88028e-07
K00362	11994.2	1.04296	0.19803	5.26671	1.3889e-07	4.0321e-07
K01027	457.384	2.71984	0.516439	5.26653	1.39026e-07	4.03409e-07
K00316	1454.31	-1.99046	0.378132	-5.26393	1.4101e-07	4.08968e-07
K18981	2954	1.28325	0.243959	5.26009	1.43988e-07	4.17004e-07
K18332	4018.18	-8.44245	1.60648	-5.25526	1.47813e-07	4.27672e-07
K04095	799.639	-1.29383	0.246224	-5.25471	1.4826e-07	4.28758e-07
K09964	42.2422	4.23139	0.8056	5.25246	1.50078e-07	4.33391e-07
K12209	51.1592	-10.5899	2.01617	-5.25249	1.50055e-07	4.33391e-07
K04782	22.9089	6.52882	1.24325	5.2514	1.50949e-07	4.35698e-07
K19591	29.7838	6.90775	1.31722	5.24417	1.56984e-07	4.52465e-07
K03535	453.201	1.81548	0.347155	5.22959	1.69883e-07	4.88474e-07
K01075	1612.62	1.18608	0.226807	5.22945	1.70015e-07	4.8862e-07
K20859	9192.64	-1.11233	0.213002	-5.22215	1.7686e-07	5.07808e-07
K01567	37.3478	7.23419	1.38599	5.21951	1.79395e-07	5.14843e-07
K21817	9506.55	-1.29553	0.248245	-5.21875	1.80132e-07	5.16712e-07
K07061	948.281	-5.42836	1.04208	-5.20916	1.89701e-07	5.43382e-07
K00952	167.308	-9.26512	1.77902	-5.208	1.90891e-07	5.4653e-07
K18014	271.96	1.66186	0.319684	5.19844	2.00969e-07	5.74566e-07
K16053	331.638	5.15399	0.992298	5.194	2.05829e-07	5.879e-07
K20972	90.6808	4.55634	0.877462	5.19264	2.07334e-07	5.9192e-07
K21619	371.285	2.07103	0.398972	5.19092	2.09256e-07	5.97125e-07
K12214	61.1827	-10.8478	2.09135	-5.18699	2.13722e-07	6.09579e-07
K13014	74.2838	4.33561	0.836248	5.1846	2.16484e-07	6.17163e-07
K03566	4639.87	1.80665	0.348533	5.18358	2.17663e-07	6.20232e-07
K13356	909.367	-9.80618	1.89389	-5.1778	2.24522e-07	6.39474e-07
K01450	88.0276	-3.57514	0.690645	-5.17652	2.26066e-07	6.43568e-07
K10676	4183.64	-1.49434	0.288718	-5.17579	2.26949e-07	6.45774e-07
K06937	610.859	5.38237	1.04048	5.17298	2.30385e-07	6.55243e-07
K09913	1217.35	1.39436	0.269599	5.17197	2.31643e-07	6.58509e-07
K05879	277.91	-2.15415	0.417091	-5.1647	2.40827e-07	6.83972e-07
K07234	48.2343	7.60235	1.47224	5.16382	2.41966e-07	6.86883e-07
K04775	404.075	-4.83474	0.936444	-5.16287	2.43193e-07	6.90041e-07
K07778	110.212	4.99316	0.967867	5.15893	2.48366e-07	7.04053e-07
K00673	272.181	3.26474	0.633391	5.15439	2.5446e-07	7.2099e-07
K08138	131.28	5.57778	1.08477	5.14191	2.71953e-07	7.69468e-07
K14259	30.0668	6.91992	1.34734	5.13597	2.80687e-07	7.93434e-07
K07692	2681.86	-9.32539	1.81623	-5.13448	2.82923e-07	7.99004e-07
K02002	1961.67	-2.56305	0.499356	-5.13272	2.85587e-07	8.05772e-07
K02182	5800.57	-1.39031	0.271089	-5.12862	2.91874e-07	8.23127e-07
K19966	20.8751	6.39407	1.24765	5.1249	2.97703e-07	8.38778e-07
K07686	35.1276	6.41484	1.25179	5.12454	2.98261e-07	8.39959e-07
K12132	57620.9	-1.06445	0.20775	-5.12372	2.99559e-07	8.43218e-07
K03774	2234.24	1.28232	0.250497	5.1191	3.06993e-07	8.62531e-07
K06215	8519.53	-1.07851	0.210751	-5.11746	3.09672e-07	8.69653e-07
K06941	32317.4	-1.03136	0.201588	-5.11619	3.11773e-07	8.75144e-07
K18425	66.0802	-7.43973	1.45487	-5.11369	3.1593e-07	8.86401e-07
K15461	8091.06	1.13703	0.222366	5.11333	3.16534e-07	8.8768e-07
K01455	2114.67	1.12677	0.220427	5.11176	3.19172e-07	8.94661e-07
K17323	1993.48	-1.40278	0.274455	-5.11114	3.20219e-07	8.97181e-07
K05873	882.958	2.55787	0.500476	5.11087	3.20679e-07	8.98051e-07
K16213	439.929	1.6167	0.316481	5.10835	3.24984e-07	9.09261e-07
K03435	233.547	-4.91797	0.963371	-5.10496	3.30872e-07	9.25304e-07
K18360	251.684	3.19857	0.627497	5.09735	3.4445e-07	9.61936e-07
K12952	41.2882	7.37766	1.44752	5.09676	3.45525e-07	9.64489e-07
K01055	2612.05	1.38058	0.27129	5.08892	3.60107e-07	1.00426e-06
K18333	499.498	1.87544	0.368731	5.08619	3.65333e-07	1.01836e-06
K19244	535.241	5.23652	1.0301	5.08353	3.70484e-07	1.03129e-06
K01067	463.089	4.65334	0.915459	5.08307	3.71383e-07	1.03332e-06
K02380	231.549	4.61018	0.907203	5.08175	3.73969e-07	1.04003e-06
K06409	31.6406	6.26285	1.23382	5.07597	3.85527e-07	1.07168e-06
K07442	7922.31	-1.00719	0.198496	-5.07409	3.89362e-07	1.08184e-06
K02398	252.974	3.7317	0.73592	5.0708	3.96152e-07	1.09969e-06
K07264	1110.81	2.49759	0.492601	5.07022	3.97359e-07	1.10253e-06
K06968	2518.61	-7.75424	1.52973	-5.06903	3.99844e-07	1.10892e-06
K00167	456.195	1.16229	0.229334	5.06808	4.01847e-07	1.11396e-06
K02414	1377.61	2.97319	0.586678	5.06783	4.02376e-07	1.11491e-06
K21310	411.853	-8.07414	1.59425	-5.06453	4.09405e-07	1.13335e-06
K14666	24.0502	6.59777	1.30287	5.06403	4.10491e-07	1.13583e-06
K21140	921.56	1.41912	0.280283	5.06316	4.12359e-07	1.14047e-06
K05928	2205.94	-9.54788	1.88682	-5.0603	4.18592e-07	1.15665e-06
K10297	428.867	-5.65943	1.11866	-5.05913	4.21175e-07	1.16326e-06
K18850	5605.27	1.175	0.232357	5.05686	4.26221e-07	1.17665e-06
K13500	20.1766	6.34607	1.25553	5.0545	4.31514e-07	1.19072e-06
K18430	1627.95	1.808	0.357841	5.05253	4.36e-07	1.20199e-06
K12983	872.459	4.38133	0.867674	5.04951	4.42936e-07	1.22e-06
K13735	7656.5	-1.76023	0.348623	-5.0491	4.43903e-07	1.2221e-06
K15582	4215.51	-2.64383	0.523675	-5.0486	4.45069e-07	1.22475e-06
K16783	30.4832	6.94135	1.37943	5.03204	4.85282e-07	1.33419e-06
K00975	15752.6	-1.03246	0.205266	-5.02989	4.90765e-07	1.34804e-06
K14728	202.562	4.33552	0.861941	5.02995	4.90608e-07	1.34804e-06
K19620	479.598	3.8071	0.757142	5.02826	4.94959e-07	1.35894e-06
K03800	216.89	1.73729	0.345652	5.02613	5.00484e-07	1.37336e-06
K13622	489.825	2.00019	0.397965	5.02606	5.00667e-07	1.37336e-06
K22129	858.154	4.29352	0.85503	5.02149	5.12717e-07	1.40513e-06
K06077	1315.04	-1.08185	0.215534	-5.01939	5.18364e-07	1.41931e-06
K09915	78.6464	4.41764	0.881244	5.01296	5.35985e-07	1.46556e-06
K18930	2633.15	2.45548	0.489868	5.01253	5.372e-07	1.46822e-06
K01819	103.557	-6.55329	1.3075	-5.01208	5.38453e-07	1.47097e-06
K17217	111.062	-4.7064	0.939607	-5.0089	5.47423e-07	1.49345e-06
K00595	841.079	-4.54318	0.907624	-5.00557	5.5697e-07	1.5188e-06
K20342	70.09	-9.16082	1.83038	-5.00488	5.58965e-07	1.52355e-06
K17248	347.698	3.96859	0.793146	5.0036	5.62682e-07	1.53299e-06
K02970	1057.82	1.00014	0.200265	4.99409	5.91143e-07	1.60907e-06
K05917	175.186	4.71383	0.94507	4.98781	6.10663e-07	1.65996e-06
K17318	168.107	-6.67393	1.33828	-4.98696	6.13379e-07	1.66659e-06
K01571	264.328	3.10304	0.622431	4.98536	6.18479e-07	1.67969e-06
K18678	17.1835	6.11349	1.22716	4.98181	6.29936e-07	1.71003e-06
K01896	330.665	2.0839	0.418424	4.98037	6.34644e-07	1.72126e-06
K01826	2336.15	-1.17609	0.236237	-4.97844	6.40995e-07	1.73692e-06
K12996	113.165	5.51941	1.10888	4.97746	6.44231e-07	1.7449e-06
K09807	6956.3	-1.15663	0.232486	-4.97505	6.52317e-07	1.76601e-06
K07343	263.057	1.90981	0.384461	4.96749	6.78242e-07	1.83537e-06
K03112	156.25	-2.76227	0.556539	-4.96331	6.93028e-07	1.87454e-06
K21402	136.14	5.71929	1.15252	4.96241	6.96226e-07	1.88234e-06
K07592	17.5637	6.14553	1.23849	4.96211	6.97317e-07	1.88444e-06
K05878	484.689	-1.9174	0.386445	-4.96163	6.99034e-07	1.88824e-06
K19661	349.402	3.87047	0.78015	4.96118	7.00649e-07	1.89175e-06
K07216	59.4359	5.34389	1.07738	4.96007	7.0467e-07	1.9009e-06
K00883	1119.19	1.39208	0.28077	4.95808	7.11932e-07	1.91964e-06
K00322	688.698	2.52296	0.509104	4.95568	7.20793e-07	1.94266e-06
K07032	1468.1	1.53898	0.310795	4.95177	7.35403e-07	1.97849e-06
K02001	1663.35	-3.38513	0.684206	-4.94753	7.51604e-07	2.02027e-06
K05991	20.4612	6.36499	1.2869	4.946	7.57551e-07	2.03444e-06
K05913	429.776	4.17581	0.844933	4.94218	7.7253e-07	2.07374e-06
K16329	7097.55	-1.18561	0.239983	-4.94039	7.79646e-07	2.09191e-06
K12700	8027.34	-9.83174	1.99035	-4.9397	7.82442e-07	2.09848e-06
K10619	179.818	4.39596	0.890328	4.93746	7.91468e-07	2.12174e-06
K17246	301.141	-1.56629	0.318049	-4.92469	8.4494e-07	2.26207e-06
K06033	442.108	3.62403	0.737111	4.91653	8.80895e-07	2.35623e-06
K01958	3781.81	1.80623	0.367447	4.91563	8.84985e-07	2.36612e-06
K04654	605.307	1.17797	0.240067	4.90685	9.25528e-07	2.47122e-06
K03690	2944.92	1.10936	0.226158	4.90522	9.33224e-07	2.49067e-06
K20370	66.9726	8.07586	1.64651	4.90485	9.35006e-07	2.49432e-06
K18989	735.18	-4.2413	0.864807	-4.90434	9.37438e-07	2.4997e-06
K02458	1792.56	1.08791	0.221844	4.90392	9.39439e-07	2.50392e-06
K04098	2287.3	1.2482	0.25471	4.90047	9.56083e-07	2.54716e-06
K13658	19.672	6.30827	1.28816	4.89714	9.72432e-07	2.58889e-06
K00619	4769.58	-1.06189	0.216988	-4.89374	9.8936e-07	2.62999e-06
K13641	1968.12	1.83619	0.375239	4.8934	9.91085e-07	2.63342e-06
K21085	734.225	4.75815	0.972602	4.89219	9.9719e-07	2.64847e-06
K10822	574.507	1.52409	0.311984	4.88515	1.03351e-06	2.74129e-06
K17763	229.476	4.64872	0.951845	4.8839	1.04006e-06	2.75745e-06
K09818	134.716	-2.77405	0.569083	-4.8746	1.09027e-06	2.88932e-06
K22478	193.96	-6.89113	1.41381	-4.87415	1.09278e-06	2.89468e-06
K21949	131.57	-7.61843	1.56331	-4.87328	1.09759e-06	2.90616e-06
K18829	1248.31	-1.55881	0.320017	-4.87102	1.11025e-06	2.93837e-06
K00451	1505.11	1.85957	0.3822	4.86544	1.14202e-06	3.01981e-06
K09023	16.7117	6.07342	1.24853	4.86446	1.14768e-06	3.03211e-06
K12982	550.384	1.91874	0.394509	4.86362	1.1526e-06	3.04378e-06
K13531	70.3537	-3.90546	0.803136	-4.86277	1.15755e-06	3.05551e-06
K03970	66.8689	4.2767	0.88036	4.8579	1.18638e-06	3.12748e-06
K07666	3416.88	1.02134	0.210397	4.85435	1.20782e-06	3.17845e-06
K04656	1274.05	1.20536	0.24867	4.84723	1.25195e-06	3.29026e-06
K01791	10060.1	-1.07856	0.222644	-4.84435	1.27029e-06	3.33554e-06
K00005	230.645	4.06501	0.839726	4.84087	1.2927e-06	3.39143e-06
K04651	131.475	1.52532	0.315147	4.84003	1.29821e-06	3.40442e-06
K02446	1607.93	1.51876	0.313847	4.83917	1.30386e-06	3.41773e-06
K17245	1060.27	1.09293	0.225859	4.839	1.30496e-06	3.41912e-06
K19694	180.121	3.71854	0.768514	4.83861	1.3075e-06	3.42429e-06
K22105	24.9873	6.65457	1.37555	4.83775	1.31317e-06	3.43766e-06
K13005	1996.1	-1.63592	0.3385	-4.83285	1.34595e-06	3.52194e-06
K02508	205.625	4.70895	0.974991	4.82974	1.36713e-06	3.57269e-06
K11068	1457.9	1.7017	0.352334	4.8298	1.3667e-06	3.57269e-06
K19621	492.587	3.74397	0.775309	4.82899	1.37224e-06	3.58449e-06
K09809	857.626	1.7872	0.370283	4.82658	1.38894e-06	3.62655e-06
K01034	426.443	2.76216	0.572526	4.82452	1.40343e-06	3.66278e-06
K10924	57.3714	5.03891	1.04486	4.82255	1.41732e-06	3.69743e-06
K03603	1204.43	4.47144	0.927476	4.82109	1.42778e-06	3.72311e-06
K16650	18.0997	6.18811	1.28405	4.81923	1.44114e-06	3.75307e-06
K07680	19.1739	6.27241	1.30175	4.81845	1.4468e-06	3.76618e-06
K08217	322.754	-5.8102	1.20592	-4.81806	1.44957e-06	3.77177e-06
K17321	3591.33	-1.14878	0.238437	-4.81796	1.45031e-06	3.77206e-06
K05525	276.667	1.89346	0.393386	4.81325	1.48498e-06	3.86057e-06
K01299	2517.71	-2.41863	0.502951	-4.80887	1.51785e-06	3.9443e-06
K06221	581.813	1.77751	0.369778	4.80696	1.53241e-06	3.97872e-06
K01473	4359.17	1.34147	0.279117	4.80613	1.53881e-06	3.99362e-06
K21309	170.112	-3.9284	0.817422	-4.80584	1.54101e-06	3.99759e-06
K01654	4635.15	1.42691	0.297456	4.79704	1.61027e-06	4.17189e-06
[truncated: 949 more rows]

## Sheet: ST8_antismash_result
manuscript_ID	sample	ambiente	contig	start	end	type	sim	product	type_mibig
S-01	CA-01	Metania	CA-01.contigs_k99_782039	0	3255	terpene
S-01	CA-01	Metania	CA-01.contigs_k99_1124257	0	2720	terpene
S-01	CA-01	Metania	CA-01.contigs_k99_872	0	1427	terpene
S-01	CA-01	Metania	CA-01.contigs_k99_977969	0	7664	terpene
S-01	CA-01	Metania	CA-01.contigs_k99_1368759	0	11030	terpene-precursor
S-01	CA-01	Metania	CA-01.contigs_k99_1174649	0	1310	terpene-precursor
S-01	CA-01	Metania	CA-01.contigs_k99_1835	0	2721	terpene
S-01	CA-01	Metania	CA-01.contigs_k99_392039	9476	30453	terpene	low	carotenoid	terpene
S-01	CA-01	Metania	CA-01.contigs_k99_50753	0	7582	terpene
S-01	CA-01	Metania	CA-01.contigs_k99_636466	0	10222	terpene
S-01	CA-01	Metania	CA-01.contigs_k99_588029	0	4293	terpene-precursor
S-01	CA-01	Metania	CA-01.contigs_k99_51282	0	1661	terpene
S-01	CA-01	Metania	CA-01.contigs_k99_1369859	0	6366	terpene-precursor
S-01	CA-01	Metania	CA-01.contigs_k99_539231	4114	26709	terpene
S-01	CA-01	Metania	CA-01.contigs_k99_491195	0	10128	terpene-precursor
S-01	CA-01	Metania	CA-01.contigs_k99_295713	0	1929	terpene
S-01	CA-01	Metania	CA-01.contigs_k99_1029122	0	8174	NRPS
S-01	CA-01	Metania	CA-01.contigs_k99_686622	0	13181	ranthipeptide
S-01	CA-01	Metania	CA-01.contigs_k99_883004	0	4281	terpene-precursor
S-01	CA-01	Metania	CA-01.contigs_k99_883168	0	1910	terpene
S-01	CA-01	Metania	CA-01.contigs_k99_981920	0	3332	terpene
S-01	CA-01	Metania	CA-01.contigs_k99_199990	0	6537	terpene-precursor
S-01	CA-01	Metania	CA-01.contigs_k99_688569	0	3639	arylpolyene
S-01	CA-01	Metania	CA-01.contigs_k99_200594	0	3521	terpene	low	isorenieratene	terpene
S-01	CA-01	Metania	CA-01.contigs_k99_786381	0	1553	terpene
S-01	CA-01	Metania	CA-01.contigs_k99_1129605	0	4433	T3PKS
S-01	CA-01	Metania	CA-01.contigs_k99_347269	0	11385	terpene
S-01	CA-01	Metania	CA-01.contigs_k99_690396	42881	63814	terpene
S-01	CA-01	Metania	CA-01.contigs_k99_787872	1399	13563	terpene
S-01	CA-01	Metania	CA-01.contigs_k99_55810	0	13004	terpene
S-01	CA-01	Metania	CA-01.contigs_k99_886690	0	1476	arylpolyene
S-01	CA-01	Metania	CA-01.contigs_k99_1325817	0	2074	T3PKS
S-01	CA-01	Metania	CA-01.contigs_k99_1082687	0	4818	T3PKS
S-01	CA-01	Metania	CA-01.contigs_k99_105051	0	3257	terpene
S-01	CA-01	Metania	CA-01.contigs_k99_1083187	74689	95643	terpene-precursor
S-01	CA-01	Metania	CA-01.contigs_k99_154474	0	30212	terpene
S-01	CA-01	Metania	CA-01.contigs_k99_985999	18515	43234	betalactone
S-01	CA-01	Metania	CA-01.contigs_k99_8396	0	1443	terpene-precursor
S-01	CA-01	Metania	CA-01.contigs_k99_1181311	0	8090	terpene-precursor
S-01	CA-01	Metania	CA-01.contigs_k99_106259	0	12111	terpene	high	carotenoid	terpene
S-01	CA-01	Metania	CA-01.contigs_k99_497436	21951	38438	terpene
S-01	CA-01	Metania	CA-01.contigs_k99_1133334	0	8450	terpene-precursor
S-01	CA-01	Metania	CA-01.contigs_k99_546407	0	2000	terpene-precursor
S-01	CA-01	Metania	CA-01.contigs_k99_1084518	0	3657	terpene-precursor
S-01	CA-01	Metania	CA-01.contigs_k99_692973	0	1387	terpene-precursor
S-01	CA-01	Metania	CA-01.contigs_k99_1182321	41698	64250	terpene
S-01	CA-01	Metania	CA-01.contigs_k99_1035267	15345	57382	NRPS-like
S-01	CA-01	Metania	CA-01.contigs_k99_547180	0	16138	arylpolyene	low	aryl polyenes	other
S-01	CA-01	Metania	CA-01.contigs_k99_400139	0	8265	T3PKS
S-01	CA-01	Metania	CA-01.contigs_k99_59275	12344	25552	terpene
S-01	CA-01	Metania	CA-01.contigs_k99_547893	0	7072	terpene
S-01	CA-01	Metania	CA-01.contigs_k99_452125	0	1025	terpene-precursor
S-01	CA-01	Metania	CA-01.contigs_k99_842273	0	1122	RiPP-like
S-01	CA-01	Metania	CA-01.contigs_k99_1038076	0	24489	terpene-precursor, RRE-containing
S-01	CA-01	Metania	CA-01.contigs_k99_1038076	46112	56982	RiPP-like
S-01	CA-01	Metania	CA-01.contigs_k99_1427785	52784	73684	terpene-precursor
S-01	CA-01	Metania	CA-01.contigs_k99_696283	0	1366	terpene
S-01	CA-01	Metania	CA-01.contigs_k99_842996	0	11719	terpene
S-01	CA-01	Metania	CA-01.contigs_k99_209718	0	1948	NRPS-like
S-01	CA-01	Metania	CA-01.contigs_k99_1187073	0	8796	NRPS
S-01	CA-01	Metania	CA-01.contigs_k99_895271	1530	12493	RiPP-like
S-01	CA-01	Metania	CA-01.contigs_k99_505093	0	5527	terpene-precursor
S-01	CA-01	Metania	CA-01.contigs_k99_1091880	8871	29846	terpene-precursor
S-01	CA-01	Metania	CA-01.contigs_k99_652454	0	9617	terpene-precursor
S-01	CA-01	Metania	CA-01.contigs_k99_897771	0	3275	terpene
S-01	CA-01	Metania	CA-01.contigs_k99_1336757	0	3542	terpene-precursor
S-01	CA-01	Metania	CA-01.contigs_k99_652830	0	6171	T1PKS
S-01	CA-01	Metania	CA-01.contigs_k99_1432310	1158	22016	terpene-precursor
S-01	CA-01	Metania	CA-01.contigs_k99_66525	0	7905	terpene
S-01	CA-01	Metania	CA-01.contigs_k99_407980	0	4983	T3PKS
S-01	CA-01	Metania	CA-01.contigs_k99_263991	0	16875	azole-containing-RiPP	low	macolacin	NRPS:Type I
S-01	CA-01	Metania	CA-01.contigs_k99_1044511	0	1258	T3PKS
S-01	CA-01	Metania	CA-01.contigs_k99_947106	0	7328	terpene	low	carotenoid	terpene
S-01	CA-01	Metania	CA-01.contigs_k99_360682	0	1973	terpene-precursor
S-01	CA-01	Metania	CA-01.contigs_k99_997576	0	1738	terpene
S-01	CA-01	Metania	CA-01.contigs_k99_1192401	0	1378	terpene
S-01	CA-01	Metania	CA-01.contigs_k99_215484	0	3295	terpene-precursor
S-01	CA-01	Metania	CA-01.contigs_k99_1094910	0	7130	RiPP-like
S-01	CA-01	Metania	CA-01.contigs_k99_851064	0	20371	terpene
S-01	CA-01	Metania	CA-01.contigs_k99_802145	0	1245	terpene-precursor
S-01	CA-01	Metania	CA-01.contigs_k99_1291265	0	4515	terpene
S-01	CA-01	Metania	CA-01.contigs_k99_558539	0	5139	azole-containing-RiPP
S-01	CA-01	Metania	CA-01.contigs_k99_118711	0	3227	terpene
S-01	CA-01	Metania	CA-01.contigs_k99_656617	0	6286	arylpolyene
S-01	CA-01	Metania	CA-01.contigs_k99_463373	1139	11491	RiPP-like
S-01	CA-01	Metania	CA-01.contigs_k99_1437100	0	2401	RiPP-like
S-01	CA-01	Metania	CA-01.contigs_k99_1001925	14737	48697	NAPAA
S-01	CA-01	Metania	CA-01.contigs_k99_1389696	0	8899	RiPP-like
S-01	CA-01	Metania	CA-01.contigs_k99_466503	0	2290	terpene
S-01	CA-01	Metania	CA-01.contigs_k99_269997	0	13157	terpene-precursor
S-01	CA-01	Metania	CA-01.contigs_k99_414228	0	1506	terpene-precursor
S-01	CA-01	Metania	CA-01.contigs_k99_1344958	0	2091	terpene
S-01	CA-01	Metania	CA-01.contigs_k99_24950	0	22352	T3PKS
S-01	CA-01	Metania	CA-01.contigs_k99_369477	0	1472	terpene-precursor
S-01	CA-01	Metania	CA-01.contigs_k99_857502	3045	13885	RiPP-like
S-01	CA-01	Metania	CA-01.contigs_k99_516939	0	1437	terpene	high	carotenoid	terpene
S-01	CA-01	Metania	CA-01.contigs_k99_174610	0	1046	arylpolyene
S-01	CA-01	Metania	CA-01.contigs_k99_759986	0	2442	RiPP-like
S-01	CA-01	Metania	CA-01.contigs_k99_565575	0	17425	arylpolyene
S-01	CA-01	Metania	CA-01.contigs_k99_417072	0	1131	RiPP-like
S-01	CA-01	Metania	CA-01.contigs_k99_417276	0	3135	terpene-precursor
S-01	CA-01	Metania	CA-01.contigs_k99_274547	0	4842	terpene-precursor
S-01	CA-01	Metania	CA-01.contigs_k99_1397112	0	16264	NRPS, T1PKS
S-01	CA-01	Metania	CA-01.contigs_k99_226728	0	3745	terpene-precursor
S-01	CA-01	Metania	CA-01.contigs_k99_619782	1366	14297	terpene
S-01	CA-01	Metania	CA-01.contigs_k99_324152	0	12643	terpene	low	carotenoid	terpene
S-01	CA-01	Metania	CA-01.contigs_k99_31570	0	5850	terpene
S-01	CA-01	Metania	CA-01.contigs_k99_571130	0	2630	T3PKS
S-01	CA-01	Metania	CA-01.contigs_k99_477070	0	2517	terpene-precursor
S-01	CA-01	Metania	CA-01.contigs_k99_864128	0	2272	terpene-precursor
S-01	CA-01	Metania	CA-01.contigs_k99_1447667	0	1368	terpene
S-01	CA-01	Metania	CA-01.contigs_k99_1205932	0	1540	RiPP-like
S-01	CA-01	Metania	CA-01.contigs_k99_524956	0	1432	terpene
S-01	CA-01	Metania	CA-01.contigs_k99_625272	0	1423	terpene-precursor
S-01	CA-01	Metania	CA-01.contigs_k99_132942	0	1280	NRPS-like
S-01	CA-01	Metania	CA-01.contigs_k99_1016806	0	2623	terpene-precursor
S-01	CA-01	Metania	CA-01.contigs_k99_184657	0	3961	RiPP-like
S-01	CA-01	Metania	CA-01.contigs_k99_527674	0	1280	terpene-precursor
S-01	CA-01	Metania	CA-01.contigs_k99_1451654	0	20240	terpene-precursor
S-01	CA-01	Metania	CA-01.contigs_k99_769601	0	10265	deazapurine
S-01	CA-01	Metania	CA-01.contigs_k99_284789	0	34352	betalactone, terpene-precursor
S-01	CA-01	Metania	CA-01.contigs_k99_920031	0	3504	RiPP-like
S-01	CA-01	Metania	CA-01.contigs_k99_235464	0	7574	terpene
S-01	CA-01	Metania	CA-01.contigs_k99_1211568	0	2632	terpene
S-01	CA-01	Metania	CA-01.contigs_k99_89679	0	10406	terpene	high	carotenoid	terpene
S-01	CA-01	Metania	CA-01.contigs_k99_236782	0	1261	RiPP-like
S-01	CA-01	Metania	CA-01.contigs_k99_429593	0	1960	terpene
S-01	CA-01	Metania	CA-01.contigs_k99_1212735	0	3882	terpene-precursor	low	retigeranin/arathanatriene	terpene
S-01	CA-01	Metania	CA-01.contigs_k99_190838	0	1596	NRPS-like
S-01	CA-01	Metania	CA-01.contigs_k99_92941	0	4395	terpene-precursor
S-01	CA-01	Metania	CA-01.contigs_k99_93185	0	32384	betalactone, terpene-precursor
S-01	CA-01	Metania	CA-01.contigs_k99_873513	0	1432	terpene
S-01	CA-01	Metania	CA-01.contigs_k99_728363	0	1001	RRE-containing
S-01	CA-01	Metania	CA-01.contigs_k99_728700	0	1041	T3PKS
S-01	CA-01	Metania	CA-01.contigs_k99_291449	0	2204	terpene
S-01	CA-01	Metania	CA-01.contigs_k99_390091	0	1779	ranthipeptide
S-01	CA-01	Metania	CA-01.contigs_k99_1168870	0	1654	terpene
S-01	CA-01	Metania	CA-01.contigs_k99_292671	28101	43011	terpene-precursor
S-01	CA-01	Metania	CA-01.contigs_k99_877133	0	1612	RiPP-like
S-01	CA-01	Metania	CA-01.contigs_k99_828691	0	8960	NRPS-like
S-01	CA-01	Metania	CA-01.contigs_k99_1463698	0	7647	redox-cofactor
S-02	CA-02	Metania	CA-02.contigs_k99_567213	0	1662	terpene-precursor
S-02	CA-02	Metania	CA-02.contigs_k99_426089	0	4854	terpene-precursor
S-02	CA-02	Metania	CA-02.contigs_k99_615576	4579	36861	arylpolyene
S-02	CA-02	Metania	CA-02.contigs_k99_426409	0	2313	NRPS-like
S-02	CA-02	Metania	CA-02.contigs_k99_710424	70356	105385	betalactone, terpene-precursor
S-02	CA-02	Metania	CA-02.contigs_k99_758555	0	22462	terpene
S-02	CA-02	Metania	CA-02.contigs_k99_426870	569	14414	azole-containing-RiPP	low	macolacin	NRPS:Type I
S-02	CA-02	Metania	CA-02.contigs_k99_568671	0	2327	terpene
S-02	CA-02	Metania	CA-02.contigs_k99_711317	0	5071	T3PKS
S-02	CA-02	Metania	CA-02.contigs_k99_237910	0	3686	terpene
S-02	CA-02	Metania	CA-02.contigs_k99_285713	0	34993	NRPS-like
S-02	CA-02	Metania	CA-02.contigs_k99_380617	0	8289	terpene-precursor
S-02	CA-02	Metania	CA-02.contigs_k99_902257	0	14874	terpene	low	carotenoid	terpene
S-02	CA-02	Metania	CA-02.contigs_k99_902394	0	14892	azole-containing-RiPP
S-02	CA-02	Metania	CA-02.contigs_k99_475511	0	7229	RiPP-like
S-02	CA-02	Metania	CA-02.contigs_k99_1373659	48998	59790	RiPP-like
S-02	CA-02	Metania	CA-02.contigs_k99_1139681	0	3938	terpene-precursor	low	retigeranin/arathanatriene	terpene
S-02	CA-02	Metania	CA-02.contigs_k99_239693	1700	23224	terpene
S-02	CA-02	Metania	CA-02.contigs_k99_950963	0	1685	terpene-precursor
S-02	CA-02	Metania	CA-02.contigs_k99_146572	6730	32896	azole-containing-RiPP
S-02	CA-02	Metania	CA-02.contigs_k99_1093140	0	16262	NRPS, T1PKS
S-02	CA-02	Metania	CA-02.contigs_k99_241180	0	1083	terpene-precursor
S-02	CA-02	Metania	CA-02.contigs_k99_905113	0	6673	NRPS-like
S-02	CA-02	Metania	CA-02.contigs_k99_1094400	0	7748	terpene-precursor
S-02	CA-02	Metania	CA-02.contigs_k99_1235910	0	5896	terpene-precursor
S-02	CA-02	Metania	CA-02.contigs_k99_1236176	15549	27371	RRE-containing
S-02	CA-02	Metania	CA-02.contigs_k99_811704	0	1838	terpene
S-02	CA-02	Metania	CA-02.contigs_k99_906637	0	3952	terpene
S-02	CA-02	Metania	CA-02.contigs_k99_1376843	0	3240	terpene
S-02	CA-02	Metania	CA-02.contigs_k99_1095868	0	2140	terpene
S-02	CA-02	Metania	CA-02.contigs_k99_528198	0	12162	terpene
S-02	CA-02	Metania	CA-02.contigs_k99_338585	41390	62323	terpene
S-02	CA-02	Metania	CA-02.contigs_k99_244570	14844	32595	terpene	low	carotenoid	terpene
S-02	CA-02	Metania	CA-02.contigs_k99_1143858	0	18425	terpene-precursor
S-02	CA-02	Metania	CA-02.contigs_k99_1191408	16495	31395	terpene-precursor
S-02	CA-02	Metania	CA-02.contigs_k99_813546	0	4313	RiPP-like
S-02	CA-02	Metania	CA-02.contigs_k99_908555	0	4838	RiPP-like
S-02	CA-02	Metania	CA-02.contigs_k99_956939	0	7036	terpene-precursor
S-02	CA-02	Metania	CA-02.contigs_k99_957214	0	1572	terpene
S-02	CA-02	Metania	CA-02.contigs_k99_815300	0	3795	T1PKS
S-02	CA-02	Metania	CA-02.contigs_k99_1193835	564	21539	terpene-precursor
S-02	CA-02	Metania	CA-02.contigs_k99_767626	0	3235	T3PKS
S-02	CA-02	Metania	CA-02.contigs_k99_247938	0	1219	terpene-precursor
S-02	CA-02	Metania	CA-02.contigs_k99_105020	0	2953	terpene
S-02	CA-02	Metania	CA-02.contigs_k99_532287	0	9320	terpene
S-02	CA-02	Metania	CA-02.contigs_k99_436892	0	3818	terpene	high	carotenoid	terpene
S-02	CA-02	Metania	CA-02.contigs_k99_248478	0	3391	terpene
S-02	CA-02	Metania	CA-02.contigs_k99_342807	0	10676	terpene
S-02	CA-02	Metania	CA-02.contigs_k99_721750	0	5140	terpene	high	carotenoid	terpene
S-02	CA-02	Metania	CA-02.contigs_k99_532940	0	5957	terpene
S-02	CA-02	Metania	CA-02.contigs_k99_248792	392	11262	RiPP-like
S-02	CA-02	Metania	CA-02.contigs_k99_437543	10248	31119	terpene-precursor
S-02	CA-02	Metania	CA-02.contigs_k99_675192	0	2674	terpene
S-02	CA-02	Metania	CA-02.contigs_k99_628271	0	12107	terpene-precursor
S-02	CA-02	Metania	CA-02.contigs_k99_722754	0	1941	arylpolyene
S-02	CA-02	Metania	CA-02.contigs_k99_156182	0	16093	arylpolyene	low	aryl polyenes	other
S-02	CA-02	Metania	CA-02.contigs_k99_676042	0	7136	redox-cofactor
S-02	CA-02	Metania	CA-02.contigs_k99_1243109	0	3366	RiPP-like
S-02	CA-02	Metania	CA-02.contigs_k99_440343	0	4524	terpene-precursor
S-02	CA-02	Metania	CA-02.contigs_k99_440739	0	2326	RiPP-like
S-02	CA-02	Metania	CA-02.contigs_k99_630778	0	13331	terpene-precursor
S-02	CA-02	Metania	CA-02.contigs_k99_1151783	0	7481	RiPP-like
S-02	CA-02	Metania	CA-02.contigs_k99_536773	0	5973	terpene
S-02	CA-02	Metania	CA-02.contigs_k99_821112	0	1996	proteusin
S-02	CA-02	Metania	CA-02.contigs_k99_915394	14933	36292	proteusin
S-02	CA-02	Metania	CA-02.contigs_k99_631060	39121	50810	RiPP-like
S-02	CA-02	Metania	CA-02.contigs_k99_300371	0	5239	T3PKS
S-02	CA-02	Metania	CA-02.contigs_k99_1010268	0	4140	T3PKS
S-02	CA-02	Metania	CA-02.contigs_k99_1294397	0	4535	terpene
S-02	CA-02	Metania	CA-02.contigs_k99_538292	0	6130	NRPS
S-02	CA-02	Metania	CA-02.contigs_k99_823809	0	7648	betalactone
S-02	CA-02	Metania	CA-02.contigs_k99_16843	0	8130	T3PKS
S-02	CA-02	Metania	CA-02.contigs_k99_66032	0	4374	terpene
S-02	CA-02	Metania	CA-02.contigs_k99_303024	0	3719	terpene
S-02	CA-02	Metania	CA-02.contigs_k99_918760	0	14522	terpene-precursor
S-02	CA-02	Metania	CA-02.contigs_k99_350955	10756	18294	RiPP-like
S-02	CA-02	Metania	CA-02.contigs_k99_113813	0	2244	terpene
S-02	CA-02	Metania	CA-02.contigs_k99_304868	0	4813	terpene
S-02	CA-02	Metania	CA-02.contigs_k99_920041	0	5053	T3PKS
S-02	CA-02	Metania	CA-02.contigs_k99_1299741	0	2331	RiPP-like
S-02	CA-02	Metania	CA-02.contigs_k99_115487	0	1251	T3PKS
S-02	CA-02	Metania	CA-02.contigs_k99_1345875	0	1177	arylpolyene
S-02	CA-02	Metania	CA-02.contigs_k99_70147	0	2373	terpene
S-02	CA-02	Metania	CA-02.contigs_k99_306762	0	1920	terpene
S-02	CA-02	Metania	CA-02.contigs_k99_1346202	8995	23800	terpene-precursor
S-02	CA-02	Metania	CA-02.contigs_k99_70666	0	8427	RiPP-like
S-02	CA-02	Metania	CA-02.contigs_k99_546415	0	12155	terpene
S-02	CA-02	Metania	CA-02.contigs_k99_167043	0	8464	NRPS
S-02	CA-02	Metania	CA-02.contigs_k99_116789	13177	43219	terpene
S-02	CA-02	Metania	CA-02.contigs_k99_451291	0	2239	RiPP-like
S-02	CA-02	Metania	CA-02.contigs_k99_923468	0	1804	terpene-precursor
S-02	CA-02	Metania	CA-02.contigs_k99_356723	0	1145	terpene-precursor
S-02	CA-02	Metania	CA-02.contigs_k99_733834	0	4622	T3PKS
S-02	CA-02	Metania	CA-02.contigs_k99_1348894	0	6792	proteusin
S-02	CA-02	Metania	CA-02.contigs_k99_213627	0	10220	RiPP-like
S-02	CA-02	Metania	CA-02.contigs_k99_687311	0	1010	terpene-precursor
S-02	CA-02	Metania	CA-02.contigs_k99_264306	0	1663	terpene-precursor
S-02	CA-02	Metania	CA-02.contigs_k99_119432	0	1359	RiPP-like
S-02	CA-02	Metania	CA-02.contigs_k99_882069	0	1186	terpene
S-02	CA-02	Metania	CA-02.contigs_k99_215693	0	18212	betalactone
S-02	CA-02	Metania	CA-02.contigs_k99_216213	0	12824	deazapurine
S-02	CA-02	Metania	CA-02.contigs_k99_503429	0	1549	terpene
S-02	CA-02	Metania	CA-02.contigs_k99_1072435	0	3332	terpene
S-02	CA-02	Metania	CA-02.contigs_k99_269474	0	2561	RiPP-like
S-02	CA-02	Metania	CA-02.contigs_k99_1122260	0	1058	terpene-precursor
S-02	CA-02	Metania	CA-02.contigs_k99_1310415	0	11106	redox-cofactor
S-02	CA-02	Metania	CA-02.contigs_k99_556721	0	2265	terpene
S-02	CA-02	Metania	CA-02.contigs_k99_271339	0	3095	terpene-precursor
S-02	CA-02	Metania	CA-02.contigs_k99_506558	0	1103	terpene
S-02	CA-02	Metania	CA-02.contigs_k99_980063	11464	35545	betalactone
S-02	CA-02	Metania	CA-02.contigs_k99_413758	0	3531	terpene-precursor
S-02	CA-02	Metania	CA-02.contigs_k99_82443	0	3161	terpene
S-02	CA-02	Metania	CA-02.contigs_k99_841215	3018	13188	terpene
S-02	CA-02	Metania	CA-02.contigs_k99_745228	0	2303	NRPS-like
S-02	CA-02	Metania	CA-02.contigs_k99_467319	0	6995	terpene
S-02	CA-02	Metania	CA-02.contigs_k99_468231	0	1630	resorcinol
S-02	CA-02	Metania	CA-02.contigs_k99_563003	0	2338	RiPP-like
S-02	CA-02	Metania	CA-02.contigs_k99_985408	0	2042	terpene-precursor
S-02	CA-02	Metania	CA-02.contigs_k99_794625	0	7324	terpene-precursor
S-02	CA-02	Metania	CA-02.contigs_k99_939201	9362	30250	terpene-precursor
S-02	CA-02	Metania	CA-02.contigs_k99_133945	0	1302	acyl_amino_acids
S-02	CA-02	Metania	CA-02.contigs_k99_135563	0	2257	RiPP-like
S-02	CA-02	Metania	CA-02.contigs_k99_1083903	0	7902	terpene
S-02	CA-02	Metania	CA-02.contigs_k99_230147	0	1197	terpene-precursor
S-02	CA-02	Metania	CA-02.contigs_k99_798622	0	1785	terpene-precursor
S-02	CA-02	Metania	CA-02.contigs_k99_1179843	0	5202	terpene
S-02	CA-02	Metania	CA-02.contigs_k99_46641	0	3724	terpene-precursor
S-03	CA-03	Metania	CA-03.contigs_k99_1235917	0	2795	RiPP-like
S-03	CA-03	Metania	CA-03.contigs_k99_1383947	178	22167	terpene
S-03	CA-03	Metania	CA-03.contigs_k99_395708	0	6178	RiPP-like
S-03	CA-03	Metania	CA-03.contigs_k99_198018	0	20381	terpene-precursor
S-03	CA-03	Metania	CA-03.contigs_k99_989326	0	15713	terpene
S-03	CA-03	Metania	CA-03.contigs_k99_841217	0	17448	terpene
S-03	CA-03	Metania	CA-03.contigs_k99_346717	0	1916	terpene-precursor
S-03	CA-03	Metania	CA-03.contigs_k99_1187957	0	1397	terpene-precursor
S-03	CA-03	Metania	CA-03.contigs_k99_347128	188	22446	redox-cofactor
S-03	CA-03	Metania	CA-03.contigs_k99_198828	0	14616	terpene-precursor
S-03	CA-03	Metania	CA-03.contigs_k99_941400	0	4683	terpene
S-03	CA-03	Metania	CA-03.contigs_k99_1336562	3485	21909	terpene-precursor
S-03	CA-03	Metania	CA-03.contigs_k99_1238791	0	20209	NRPS-like
S-03	CA-03	Metania	CA-03.contigs_k99_744112	0	3416	terpene
S-03	CA-03	Metania	CA-03.contigs_k99_992110	0	14849	azole-containing-RiPP	low	paenibacterin	NRPS:Type I
S-03	CA-03	Metania	CA-03.contigs_k99_1239187	0	15326	T1PKS, NRPS
S-03	CA-03	Metania	CA-03.contigs_k99_1190141	7107	18796	RiPP-like
S-03	CA-03	Metania	CA-03.contigs_k99_398790	0	7928	terpene-precursor
S-03	CA-03	Metania	CA-03.contigs_k99_1288739	0	14582	terpene
S-03	CA-03	Metania	CA-03.contigs_k99_893875	0	2246	terpene
S-03	CA-03	Metania	CA-03.contigs_k99_4765	0	18859	arylpolyene
S-03	CA-03	Metania	CA-03.contigs_k99_1241386	0	1997	terpene
S-03	CA-03	Metania	CA-03.contigs_k99_994495	0	1504	terpene
S-03	CA-03	Metania	CA-03.contigs_k99_1388739	0	12198	terpene-precursor
S-03	CA-03	Metania	CA-03.contigs_k99_795912	0	1812	terpene
S-03	CA-03	Metania	CA-03.contigs_k99_1290381	0	2587	terpene-precursor
S-03	CA-03	Metania	CA-03.contigs_k99_400958	2353	8185	RiPP-like
S-03	CA-03	Metania	CA-03.contigs_k99_598934	0	10343	T3PKS
S-03	CA-03	Metania	CA-03.contigs_k99_6356	4442	15405	RiPP-like
S-03	CA-03	Metania	CA-03.contigs_k99_996177	0	2706	terpene-precursor
S-03	CA-03	Metania	CA-03.contigs_k99_352942	16513	52332	terpene-precursor, betalactone
S-03	CA-03	Metania	CA-03.contigs_k99_748768	1110	12829	terpene
S-03	CA-03	Metania	CA-03.contigs_k99_204366	0	4338	terpene-precursor
S-03	CA-03	Metania	CA-03.contigs_k99_600532	634	25353	betalactone
S-03	CA-03	Metania	CA-03.contigs_k99_353416	68539	103568	betalactone, terpene-precursor
S-03	CA-03	Metania	CA-03.contigs_k99_451214	0	13372	terpene-precursor
S-03	CA-03	Metania	CA-03.contigs_k99_254164	43134	66174	terpene
S-03	CA-03	Metania	CA-03.contigs_k99_749457	0	1198	T3PKS
S-03	CA-03	Metania	CA-03.contigs_k99_254293	0	2199	terpene-precursor
S-03	CA-03	Metania	CA-03.contigs_k99_798503	0	5194	T3PKS
S-03	CA-03	Metania	CA-03.contigs_k99_898662	0	3113	redox-cofactor
S-03	CA-03	Metania	CA-03.contigs_k99_502357	0	11385	terpene
S-03	CA-03	Metania	CA-03.contigs_k99_749998	0	2206	T3PKS
S-03	CA-03	Metania	CA-03.contigs_k99_1096626	0	13079	terpene	low	carotenoid	terpene
S-03	CA-03	Metania	CA-03.contigs_k99_1342280	54874	75828	terpene-precursor
S-03	CA-03	Metania	CA-03.contigs_k99_404156	0	19986	terpene	low	carotenoid	terpene
S-03	CA-03	Metania	CA-03.contigs_k99_650934	48	9244	RiPP-like
S-03	CA-03	Metania	CA-03.contigs_k99_850292	0	1228	terpene
S-03	CA-03	Metania	CA-03.contigs_k99_1196222	0	1153	terpene
S-03	CA-03	Metania	CA-03.contigs_k99_10126	0	8673	NRPS
S-03	CA-03	Metania	CA-03.contigs_k99_10135	0	7396	NRPS
S-03	CA-03	Metania	CA-03.contigs_k99_602459	0	1260	terpene
S-03	CA-03	Metania	CA-03.contigs_k99_751705	0	6531	RiPP-like
S-03	CA-03	Metania	CA-03.contigs_k99_1246777	0	2688	terpene-precursor
S-03	CA-03	Metania	CA-03.contigs_k99_158672	0	16931	terpene
S-03	CA-03	Metania	CA-03.contigs_k99_256901	0	5822	RiPP-like
S-03	CA-03	Metania	CA-03.contigs_k99_555014	0	18639	arylpolyene	low	aryl polyenes	other
S-03	CA-03	Metania	CA-03.contigs_k99_1345077	0	6064	RiPP-like
S-03	CA-03	Metania	CA-03.contigs_k99_357523	0	13658	terpene-precursor
S-03	CA-03	Metania	CA-03.contigs_k99_1001286	51816	73563	terpene
S-03	CA-03	Metania	CA-03.contigs_k99_1001587	1575	14785	terpene
S-03	CA-03	Metania	CA-03.contigs_k99_456319	0	6737	terpene	low	carotenoid	terpene
S-03	CA-03	Metania	CA-03.contigs_k99_1446608	0	7260	T1PKS
S-03	CA-03	Metania	CA-03.contigs_k99_1250535	0	11561	T3PKS
S-03	CA-03	Metania	CA-03.contigs_k99_408783	4219	11458	RiPP-like
S-03	CA-03	Metania	CA-03.contigs_k99_1051320	0	8621	terpene-precursor
S-03	CA-03	Metania	CA-03.contigs_k99_704888	0	10670	terpene	low	carotenoid	terpene
S-03	CA-03	Metania	CA-03.contigs_k99_1298560	0	2467	terpene
S-03	CA-03	Metania	CA-03.contigs_k99_359534	0	2545	terpene
S-03	CA-03	Metania	CA-03.contigs_k99_112810	0	7964	terpene
S-03	CA-03	Metania	CA-03.contigs_k99_756017	0	2161	terpene
S-03	CA-03	Metania	CA-03.contigs_k99_606294	2184	13876	RRE-containing
S-03	CA-03	Metania	CA-03.contigs_k99_705515	0	4839	terpene
S-03	CA-03	Metania	CA-03.contigs_k99_756490	0	5780	terpene	low	carotenoid	terpene
S-03	CA-03	Metania	CA-03.contigs_k99_1299568	0	2171	terpene
S-03	CA-03	Metania	CA-03.contigs_k99_261075	0	9295	T3PKS
S-03	CA-03	Metania	CA-03.contigs_k99_956277	0	1082	T3PKS
S-03	CA-03	Metania	CA-03.contigs_k99_509901	0	6746	terpene
S-03	CA-03	Metania	CA-03.contigs_k99_165122	0	2735	terpene-precursor
S-03	CA-03	Metania	CA-03.contigs_k99_412011	0	6370	terpene-precursor
S-03	CA-03	Metania	CA-03.contigs_k99_1450324	20013	41081	terpene	high	carotenoid	terpene
S-03	CA-03	Metania	CA-03.contigs_k99_1349459	0	2207	T3PKS
S-03	CA-03	Metania	CA-03.contigs_k99_1349689	0	2472	terpene
S-03	CA-03	Metania	CA-03.contigs_k99_1400294	0	10170	proteusin
S-03	CA-03	Metania	CA-03.contigs_k99_413240	31829	49605	terpene
S-03	CA-03	Metania	CA-03.contigs_k99_264015	1360	22689	terpene
S-03	CA-03	Metania	CA-03.contigs_k99_807378	0	1891	terpene-precursor
S-03	CA-03	Metania	CA-03.contigs_k99_167644	0	3676	terpene-precursor
S-03	CA-03	Metania	CA-03.contigs_k99_960331	0	2096	terpene-precursor
S-03	CA-03	Metania	CA-03.contigs_k99_908852	1346	6521	RiPP-like
S-03	CA-03	Metania	CA-03.contigs_k99_1156834	0	10055	terpene
S-03	CA-03	Metania	CA-03.contigs_k99_711396	0	20662	terpene-precursor
S-03	CA-03	Metania	CA-03.contigs_k99_416756	0	9701	terpene
S-03	CA-03	Metania	CA-03.contigs_k99_1058382	2290	23178	terpene-precursor
S-03	CA-03	Metania	CA-03.contigs_k99_1207133	49066	66993	terpene
S-03	CA-03	Metania	CA-03.contigs_k99_1058648	0	4421	NRPS
S-03	CA-03	Metania	CA-03.contigs_k99_465265	0	4269	terpene
S-03	CA-03	Metania	CA-03.contigs_k99_367812	0	8478	terpene-precursor
S-03	CA-03	Metania	CA-03.contigs_k99_564837	0	1326	terpene
S-03	CA-03	Metania	CA-03.contigs_k99_1208582	0	5678	terpene-precursor	low	retigeranin/arathanatriene	terpene
S-03	CA-03	Metania	CA-03.contigs_k99_1159884	0	1131	terpene-precursor
S-03	CA-03	Metania	CA-03.contigs_k99_369671	0	1239	terpene-precursor
S-03	CA-03	Metania	CA-03.contigs_k99_518910	0	1436	NRPS-like
S-03	CA-03	Metania	CA-03.contigs_k99_616509	0	1429	terpene
S-03	CA-03	Metania	CA-03.contigs_k99_1012514	0	1505	terpene
S-03	CA-03	Metania	CA-03.contigs_k99_1160864	0	2137	RiPP-like
S-03	CA-03	Metania	CA-03.contigs_k99_965209	0	1464	terpene
S-03	CA-03	Metania	CA-03.contigs_k99_1263183	0	1709	terpene
S-03	CA-03	Metania	CA-03.contigs_k99_26409	0	3098	terpene
S-03	CA-03	Metania	CA-03.contigs_k99_1162128	0	3028	terpene
S-03	CA-03	Metania	CA-03.contigs_k99_74408	0	5584	terpene
S-03	CA-03	Metania	CA-03.contigs_k99_767967	0	2547	terpene
S-03	CA-03	Metania	CA-03.contigs_k99_324019	0	8991	terpene
S-03	CA-03	Metania	CA-03.contigs_k99_619186	0	8510	azole-containing-RiPP
S-03	CA-03	Metania	CA-03.contigs_k99_1311590	0	1699	terpene-precursor
S-03	CA-03	Metania	CA-03.contigs_k99_325694	21616	55576	NAPAA
S-03	CA-03	Metania	CA-03.contigs_k99_76736	0	12665	azole-containing-RiPP
S-03	CA-03	Metania	CA-03.contigs_k99_816303	0	1836	terpene-precursor
S-03	CA-03	Metania	CA-03.contigs_k99_375397	0	2091	RiPP-like
S-03	CA-03	Metania	CA-03.contigs_k99_472555	0	8356	proteusin
S-03	CA-03	Metania	CA-03.contigs_k99_1066439	0	13737	deazapurine
S-03	CA-03	Metania	CA-03.contigs_k99_869877	0	3245	RiPP-like
S-03	CA-03	Metania	CA-03.contigs_k99_720069	0	1378	terpene-precursor
S-03	CA-03	Metania	CA-03.contigs_k99_1165984	0	4490	RiPP-like
S-03	CA-03	Metania	CA-03.contigs_k99_1021521	0	1824	terpene-precursor
S-03	CA-03	Metania	CA-03.contigs_k99_133086	0	2038	NRPS-like
S-03	CA-03	Metania	CA-03.contigs_k99_1416398	0	2670	terpene-precursor
S-03	CA-03	Metania	CA-03.contigs_k99_278350	3972	22653	terpene
S-03	CA-03	Metania	CA-03.contigs_k99_577560	0	6855	betalactone
S-03	CA-03	Metania	CA-03.contigs_k99_922441	0	1517	terpene-precursor
S-03	CA-03	Metania	CA-03.contigs_k99_1272730	5879	31701	azole-containing-RiPP
S-03	CA-03	Metania	CA-03.contigs_k99_1272871	0	4101	RiPP-like
S-03	CA-03	Metania	CA-03.contigs_k99_776264	34661	45531	RiPP-like
S-03	CA-03	Metania	CA-03.contigs_k99_531917	0	1677	terpene-precursor
S-03	CA-03	Metania	CA-03.contigs_k99_382574	0	8969	proteusin
S-03	CA-03	Metania	CA-03.contigs_k99_1224047	0	2782	T3PKS
S-03	CA-03	Metania	CA-03.contigs_k99_1472445	0	3204	terpene
S-03	CA-03	Metania	CA-03.contigs_k99_1369561	0	1053	terpene
S-03	CA-03	Metania	CA-03.contigs_k99_683076	0	8640	NRPS-like
S-03	CA-03	Metania	CA-03.contigs_k99_634297	51011	61149	RiPP-like
S-03	CA-03	Metania	CA-03.contigs_k99_339553	0	3545	terpene	high	carotenoid	terpene
S-03	CA-03	Metania	CA-03.contigs_k99_881569	0	1776	terpene-precursor
S-03	CA-03	Metania	CA-03.contigs_k99_89010	0	1378	terpene
S-03	CA-03	Metania	CA-03.contigs_k99_1079512	0	2621	terpene-precursor
S-03	CA-03	Metania	CA-03.contigs_k99_89597	0	1429	terpene
S-03	CA-03	Metania	CA-03.contigs_k99_287141	13169	43217	terpene
S-03	CA-03	Metania	CA-03.contigs_k99_342420	0	1356	terpene-precursor
S-03	CA-03	Metania	CA-03.contigs_k99_637599	0	7676	terpene-precursor
S-03	CA-03	Metania	CA-03.contigs_k99_91245	0	1038	terpene-precursor
S-03	CA-03	Metania	CA-03.contigs_k99_146261	0	13632	terpene-precursor
S-03	CA-03	Metania	CA-03.contigs_k99_641418	0	2451	proteusin
S-03	CA-03	Metania	CA-03.contigs_k99_246951	0	1485	terpene
S-03	CA-03	Metania	CA-03.contigs_k99_1330402	15107	28973	terpene-precursor
S-03	CA-03	Metania	CA-03.contigs_k99_1333412	0	2300	terpene
S-04	CA-04	Metania	CA-04.contigs_k99_174346	0	1819	terpene
S-04	CA-04	Metania	CA-04.contigs_k99_218082	0	5435	NRPS-like
S-04	CA-04	Metania	CA-04.contigs_k99_393033	0	1379	RiPP-like
S-04	CA-04	Metania	CA-04.contigs_k99_785732	37026	57911	terpene-precursor
S-04	CA-04	Metania	CA-04.contigs_k99_1004344	0	2774	terpene	low	carotenoid	terpene
S-04	CA-04	Metania	CA-04.contigs_k99_699457	0	1076	terpene	low	carotenoid	terpene
S-04	CA-04	Metania	CA-04.contigs_k99_962012	0	8065	terpene
S-04	CA-04	Metania	CA-04.contigs_k99_1005562	0	3718	T3PKS
S-04	CA-04	Metania	CA-04.contigs_k99_700303	20827	33833	terpene
S-04	CA-04	Metania	CA-04.contigs_k99_918861	0	5967	RiPP-like
S-04	CA-04	Metania	CA-04.contigs_k99_962776	0	10884	proteusin
S-04	CA-04	Metania	CA-04.contigs_k99_1223216	2023	13164	terpene
S-04	CA-04	Metania	CA-04.contigs_k99_526618	1785	22085	terpene
S-04	CA-04	Metania	CA-04.contigs_k99_920392	2395	9462	RiPP-like
S-04	CA-04	Metania	CA-04.contigs_k99_264441	0	5793	NRPS
S-04	CA-04	Metania	CA-04.contigs_k99_46580	1575	15944	terpene-precursor
S-04	CA-04	Metania	CA-04.contigs_k99_482892	0	1790	terpene
S-04	CA-04	Metania	CA-04.contigs_k99_46989	0	1904	NRPS
S-04	CA-04	Metania	CA-04.contigs_k99_1137516	10248	30180	terpene-precursor
S-04	CA-04	Metania	CA-04.contigs_k99_527422	0	1278	RRE-containing
S-04	CA-04	Metania	CA-04.contigs_k99_702514	0	4640	T3PKS
S-04	CA-04	Metania	CA-04.contigs_k99_221428	0	18444	terpene-precursor
S-04	CA-04	Metania	CA-04.contigs_k99_483240	0	20789	terpene
S-04	CA-04	Metania	CA-04.contigs_k99_1224235	0	7225	RiPP-like
S-04	CA-04	Metania	CA-04.contigs_k99_921758	0	1123	T3PKS
S-04	CA-04	Metania	CA-04.contigs_k99_222176	0	3701	terpene
S-04	CA-04	Metania	CA-04.contigs_k99_92098	0	25540	T1PKS, NRPS
S-04	CA-04	Metania	CA-04.contigs_k99_1052575	0	1862	terpene
S-04	CA-04	Metania	CA-04.contigs_k99_660237	0	19050	terpene
S-04	CA-04	Metania	CA-04.contigs_k99_354327	0	8669	terpene-precursor
S-04	CA-04	Metania	CA-04.contigs_k99_92832	40320	61220	terpene-precursor
S-04	CA-04	Metania	CA-04.contigs_k99_617328	9074	25060	terpene-precursor
S-04	CA-04	Metania	CA-04.contigs_k99_224031	0	1125	terpene
S-04	CA-04	Metania	CA-04.contigs_k99_924364	0	1009	terpene-precursor
S-04	CA-04	Metania	CA-04.contigs_k99_355327	0	3844	T3PKS
S-04	CA-04	Metania	CA-04.contigs_k99_399571	0	19008	betalactone
S-04	CA-04	Metania	CA-04.contigs_k99_836623	0	1882	acyl_amino_acids
S-04	CA-04	Metania	CA-04.contigs_k99_1184690	0	1272	terpene-precursor
S-04	CA-04	Metania	CA-04.contigs_k99_531976	0	3532	terpene-precursor
S-04	CA-04	Metania	CA-04.contigs_k99_1185659	0	3482	terpene
S-04	CA-04	Metania	CA-04.contigs_k99_138962	0	2008	terpene-precursor
S-04	CA-04	Metania	CA-04.contigs_k99_926508	0	15505	azole-containing-RiPP
S-04	CA-04	Metania	CA-04.contigs_k99_1100263	0	2909	RRE-containing
S-04	CA-04	Metania	CA-04.contigs_k99_357853	0	1195	RiPP-like
S-04	CA-04	Metania	CA-04.contigs_k99_402189	0	10168	RiPP-like
S-04	CA-04	Metania	CA-04.contigs_k99_621385	0	4178	T1PKS
S-04	CA-04	Metania	CA-04.contigs_k99_140827	0	1859	terpene
S-04	CA-04	Metania	CA-04.contigs_k99_271856	0	5537	proteusin
S-04	CA-04	Metania	CA-04.contigs_k99_884224	0	9124	T3PKS
S-04	CA-04	Metania	CA-04.contigs_k99_315816	0	7126	arylpolyene	low	aryl polyenes	other
S-04	CA-04	Metania	CA-04.contigs_k99_535249	0	12553	betalactone
S-04	CA-04	Metania	CA-04.contigs_k99_10770	0	4292	terpene-precursor
S-04	CA-04	Metania	CA-04.contigs_k99_1058840	3383	24241	terpene-precursor
S-04	CA-04	Metania	CA-04.contigs_k99_54718	10321	31680	proteusin
S-04	CA-04	Metania	CA-04.contigs_k99_97700	0	7056	RiPP-like
S-04	CA-04	Metania	CA-04.contigs_k99_973146	0	5808	arylpolyene
S-04	CA-04	Metania	CA-04.contigs_k99_1060485	0	2447	terpene
S-04	CA-04	Metania	CA-04.contigs_k99_55773	0	8338	T3PKS
S-04	CA-04	Metania	CA-04.contigs_k99_99748	0	1691	terpene
S-04	CA-04	Metania	CA-04.contigs_k99_229397	0	8590	T3PKS
S-04	CA-04	Metania	CA-04.contigs_k99_887325	0	12798	terpene	low	carotenoid	terpene
S-04	CA-04	Metania	CA-04.contigs_k99_188064	0	2431	terpene
S-04	CA-04	Metania	CA-04.contigs_k99_625313	5492	22752	linaridin
S-04	CA-04	Metania	CA-04.contigs_k99_1233405	0	1477	terpene	high	carotenoid	terpene
S-04	CA-04	Metania	CA-04.contigs_k99_275755	0	1574	terpene-precursor
S-04	CA-04	Metania	CA-04.contigs_k99_275861	0	4718	terpene-precursor
S-04	CA-04	Metania	CA-04.contigs_k99_407404	0	1674	terpene
S-04	CA-04	Metania	CA-04.contigs_k99_494987	6530	28042	deazapurine
S-04	CA-04	Metania	CA-04.contigs_k99_976467	0	10413	terpene-precursor
S-04	CA-04	Metania	CA-04.contigs_k99_758052	0	3004	terpene
S-04	CA-04	Metania	CA-04.contigs_k99_322694	0	30048	terpene
S-04	CA-04	Metania	CA-04.contigs_k99_586362	0	1611	RiPP-like
S-04	CA-04	Metania	CA-04.contigs_k99_148552	0	3841	NRPS-like
S-04	CA-04	Metania	CA-04.contigs_k99_279531	0	1048	terpene
S-04	CA-04	Metania	CA-04.contigs_k99_1023494	0	2426	terpene	high	carotenoid	terpene
S-04	CA-04	Metania	CA-04.contigs_k99_453753	0	1447	terpene
S-04	CA-04	Metania	CA-04.contigs_k99_62190	0	14917	terpene
S-04	CA-04	Metania	CA-04.contigs_k99_545396	0	3739	terpene
S-04	CA-04	Metania	CA-04.contigs_k99_367626	4261	15116	RiPP-like
S-04	CA-04	Metania	CA-04.contigs_k99_630479	0	4754	redox-cofactor
S-04	CA-04	Metania	CA-04.contigs_k99_1237816	0	8178	terpene-precursor
S-04	CA-04	Metania	CA-04.contigs_k99_107352	0	5740	terpene-precursor
S-04	CA-04	Metania	CA-04.contigs_k99_282058	0	1389	terpene-precursor
S-04	CA-04	Metania	CA-04.contigs_k99_1238486	0	2152	terpene-precursor
S-04	CA-04	Metania	CA-04.contigs_k99_1069436	0	1316	terpene-precursor	low	retigeranin/arathanatriene	terpene
S-04	CA-04	Metania	CA-04.contigs_k99_21652	0	4283	T3PKS
S-04	CA-04	Metania	CA-04.contigs_k99_415050	0	4041	RiPP-like
S-04	CA-04	Metania	CA-04.contigs_k99_1070181	12230	29553	terpene
S-04	CA-04	Metania	CA-04.contigs_k99_764091	0	5847	terpene-precursor
S-04	CA-04	Metania	CA-04.contigs_k99_1288911	0	9023	terpene
S-04	CA-04	Metania	CA-04.contigs_k99_942846	0	5552	terpene	low	carotenoid	terpene
S-04	CA-04	Metania	CA-04.contigs_k99_284891	0	1018	terpene
S-04	CA-04	Metania	CA-04.contigs_k99_373318	0	8556	NRPS
S-04	CA-04	Metania	CA-04.contigs_k99_679188	0	2951	terpene
S-04	CA-04	Metania	CA-04.contigs_k99_506102	0	2488	terpene
S-04	CA-04	Metania	CA-04.contigs_k99_596989	0	1067	terpene-precursor
S-04	CA-04	Metania	CA-04.contigs_k99_376002	0	3702	terpene-precursor
S-04	CA-04	Metania	CA-04.contigs_k99_1120065	0	7818	RiPP-like
S-04	CA-04	Metania	CA-04.contigs_k99_1032630	0	7331	terpene
S-04	CA-04	Metania	CA-04.contigs_k99_598269	0	1106	terpene
S-04	CA-04	Metania	CA-04.contigs_k99_72637	0	1051	T3PKS
S-04	CA-04	Metania	CA-04.contigs_k99_640491	9230	27497	terpene-precursor
S-04	CA-04	Metania	CA-04.contigs_k99_1212162	0	9646	RiPP-like
S-04	CA-04	Metania	CA-04.contigs_k99_1035768	0	8054	terpene
S-04	CA-04	Metania	CA-04.contigs_k99_382580	0	19011	betalactone
S-04	CA-04	Metania	CA-04.contigs_k99_296729	0	2500	terpene
S-04	CA-04	Metania	CA-04.contigs_k99_430348	0	1552	terpene
S-04	CA-04	Metania	CA-04.contigs_k99_1305290	0	2813	terpene-precursor
S-04	CA-04	Metania	CA-04.contigs_k99_1175913	5984	24625	azole-containing-RiPP
S-04	CA-04	Metania	CA-04.contigs_k99_1131150	0	5181	terpene-precursor
S-04	CA-04	Metania	CA-04.contigs_k99_433794	0	2943	terpene
S-04	CA-04	Metania	CA-04.contigs_k99_215442	0	3694	NRPS-like
S-04	CA-04	Metania	CA-04.contigs_k99_694876	0	7923	proteusin
S-04	CA-04	Metania	CA-04.contigs_k99_695407	0	1554	terpene
W-01	CA-05	Water	k99_544619	0	18613	terpene
W-01	CA-05	Water	k99_306585	0	5084	terpene	medium	zeaxanthin	terpene
W-01	CA-05	Water	k99_204779	0	31161	terpene	high	carotenoid	terpene
W-01	CA-05	Water	k99_442938	0	1238	terpene
W-01	CA-05	Water	k99_510897	0	5032	RiPP-like
W-01	CA-05	Water	k99_749291	0	4769	terpene
W-01	CA-05	Water	k99_477132	0	1038	terpene
W-01	CA-05	Water	k99_170829	0	1462	terpene-precursor
W-01	CA-05	Water	k99_443156	0	3469	terpene
W-01	CA-05	Water	k99_885258	0	1190	terpene
W-01	CA-05	Water	k99_409280	0	2209	RiPP-like
W-01	CA-05	Water	k99_35008	0	2470	terpene-precursor
W-01	CA-05	Water	k99_851	0	3390	terpene
W-01	CA-05	Water	k99_103864	0	9644	terpene-precursor
W-01	CA-05	Water	k99_375732	0	1028	terpene-precursor
W-01	CA-05	Water	k99_205848	0	3363	terpene-precursor
W-01	CA-05	Water	k99_953809	0	16244	terpene
W-01	CA-05	Water	k99_545926	0	2073	terpene-precursor
W-01	CA-05	Water	k99_852291	0	4061	terpene-precursor
W-01	CA-05	Water	k99_784687	0	2270	terpene-precursor
W-01	CA-05	Water	k99_614411	2278	13094	RiPP-like
W-01	CA-05	Water	k99_240495	5498	30421	terpene
W-01	CA-05	Water	k99_104262	0	1668	terpene-precursor
W-01	CA-05	Water	k99_69623	0	1872	RiPP-like
W-01	CA-05	Water	k99_376603	0	1857	terpene-precursor
W-01	CA-05	Water	k99_987729	0	1139	terpene
W-01	CA-05	Water	k99_785095	30616	42050	terpene-precursor
W-01	CA-05	Water	k99_35362	1596	12475	RiPP-like
W-01	CA-05	Water	k99_886473	0	3416	terpene
W-01	CA-05	Water	k99_308464	0	2533	terpene
W-01	CA-05	Water	k99_717499	45901	71920	betalactone
W-01	CA-05	Water	k99_104619	0	14274	betalactone
W-01	CA-05	Water	k99_274869	0	6078	terpene
W-01	CA-05	Water	k99_206956	15654	36548	terpene-precursor
W-01	CA-05	Water	k99_274913	0	16871	terpene-precursor
W-01	CA-05	Water	k99_920172	6873	33706	betalactone
W-01	CA-05	Water	k99_479862	0	3637	RiPP-like
W-01	CA-05	Water	k99_717974	0	5507	terpene-precursor
W-01	CA-05	Water	k99_547144	41149	61449	terpene
W-01	CA-05	Water	k99_309338	0	13544	NRPS, NRPS-like
W-01	CA-05	Water	k99_2322	35060	69556	terpene-precursor, betalactone
W-01	CA-05	Water	k99_718266	0	13929	deazapurine
W-01	CA-05	Water	k99_309441	9337	25277	terpene
W-01	CA-05	Water	k99_718326	1429	12629	terpene
W-01	CA-05	Water	k99_718357	2633	30743	betalactone
W-01	CA-05	Water	k99_445906	0	1508	terpene-precursor
W-01	CA-05	Water	k99_481154	0	1863	terpene-precursor
W-01	CA-05	Water	k99_887392	0	20923	betalactone
W-01	CA-05	Water	k99_105062	280431	301406	terpene-precursor
W-01	CA-05	Water	k99_853990	2243	40100	terpene	high	carotenoid	terpene
W-01	CA-05	Water	k99_955634	11976	36695	betalactone
W-01	CA-05	Water	k99_650842	0	14681	terpene	low	carotenoid	terpene
W-01	CA-05	Water	k99_242319	0	2310	terpene
W-01	CA-05	Water	k99_344267	579	11159	terpene-precursor
W-01	CA-05	Water	k99_989282	0	2504	terpene
W-01	CA-05	Water	k99_854035	108685	130980	redox-cofactor
W-01	CA-05	Water	k99_684245	0	3554	RiPP-like
W-01	CA-05	Water	k99_920952	19187	40834	terpene
W-01	CA-05	Water	k99_989327	27254	76184	tropodithietic-acid
W-01	CA-05	Water	k99_617785	0	16135	arylpolyene	low	APE vf	other
W-01	CA-05	Water	k99_36644	0	2002	RiPP-like
W-01	CA-05	Water	k99_752482	0	1330	terpene
W-01	CA-05	Water	k99_174329	0	8748	NRPS-like
W-01	CA-05	Water	k99_242616	13393	38307	terpene
W-01	CA-05	Water	k99_719323	0	3638	terpene-precursor
W-01	CA-05	Water	k99_956405	0	1254	RiPP-like
W-01	CA-05	Water	k99_956660	0	8503	terpene
W-01	CA-05	Water	k99_651268	0	11719	terpene-precursor
W-01	CA-05	Water	k99_651268	94152	115780	terpene
W-01	CA-05	Water	k99_378924	452521	473496	terpene-precursor
W-01	CA-05	Water	k99_820366	256889	272757	terpene-precursor
W-01	CA-05	Water	k99_583632	16367	50166	betalactone, terpene-precursor
W-01	CA-05	Water	k99_447520	0	4590	RRE-containing
W-01	CA-05	Water	k99_583640	9845	26371	terpene
W-01	CA-05	Water	k99_482577	842	13079	RiPP-like
W-01	CA-05	Water	k99_752987	110377	122048	linaridin
W-01	CA-05	Water	k99_855180	0	3328	RiPP-like
W-01	CA-05	Water	k99_618184	0	32536	betalactone, terpene-precursor
W-01	CA-05	Water	k99_583766	0	8112	hserlactone
W-01	CA-05	Water	k99_106236	45672	65170	terpene
W-01	CA-05	Water	k99_855450	0	12242	hydrogen-cyanide
W-01	CA-05	Water	k99_515603	249593	262235	hydrogen-cyanide
W-01	CA-05	Water	k99_482615	9060	29999	terpene-precursor
W-01	CA-05	Water	k99_209631	0	14484	terpene
W-01	CA-05	Water	k99_175455	0	3054	terpene
W-01	CA-05	Water	k99_753617	0	2942	RiPP-like
W-01	CA-05	Water	k99_106720	0	2589	terpene
W-01	CA-05	Water	k99_141058	12500	33418	terpene-precursor
W-01	CA-05	Water	k99_855699	4854	26373	terpene	low	carotenoid	terpene
W-01	CA-05	Water	k99_106843	0	1615	linaridin
W-01	CA-05	Water	k99_106854	0	1715	terpene
W-01	CA-05	Water	k99_38197	0	6580	terpene
W-01	CA-05	Water	k99_141301	0	6950	betalactone
W-01	CA-05	Water	k99_448327	85632	106310	terpene
W-01	CA-05	Water	k99_787757	0	8224	phosphonate
W-01	CA-05	Water	k99_414739	0	3000	terpene-precursor
W-01	CA-05	Water	k99_619352	0	2273	terpene
W-01	CA-05	Water	k99_889968	0	3045	hserlactone
W-01	CA-05	Water	k99_141806	0	13944	terpene-precursor
W-01	CA-05	Water	k99_346497	14750	26487	terpene-precursor
W-01	CA-05	Water	k99_653116	0	8589	RiPP-like
W-01	CA-05	Water	k99_890420	19397	36950	terpene	high	carotenoid	terpene
W-01	CA-05	Water	k99_890472	0	12316	terpene-precursor
W-01	CA-05	Water	k99_483788	0	2501	terpene-precursor
W-01	CA-05	Water	k99_991322	0	4627	terpene-precursor
W-01	CA-05	Water	k99_822114	0	1913	arylpolyene
W-01	CA-05	Water	k99_313250	0	2783	terpene
W-01	CA-05	Water	k99_449197	0	14942	terpene
W-01	CA-05	Water	k99_516999	2059	11945	RiPP-like
W-01	CA-05	Water	k99_857164	0	6774	terpene-precursor
W-01	CA-05	Water	k99_822482	0	28414	arylpolyene
W-01	CA-05	Water	k99_142328	26583	47483	terpene-precursor
W-01	CA-05	Water	k99_620107	13208	42556	betalactone
W-01	CA-05	Water	k99_585564	0	16127	terpene
W-01	CA-05	Water	k99_585564	57256	82112	betalactone
W-01	CA-05	Water	k99_416009	0	14944	betalactone
W-01	CA-05	Water	k99_313739	0	4404	terpene	low	carotenoid	terpene
W-01	CA-05	Water	k99_245908	0	10003	RiPP-like
W-01	CA-05	Water	k99_585702	0	7550	terpene-precursor
W-01	CA-05	Water	k99_789693	0	1556	RiPP-like
W-01	CA-05	Water	k99_822668	36085	46958	RiPP-like
W-01	CA-05	Water	k99_211196	0	7987	terpene-precursor
W-01	CA-05	Water	k99_654011	4552	16452	hserlactone
W-01	CA-05	Water	k99_211314	0	1180	RiPP-like
W-01	CA-05	Water	k99_75107	0	20063	arylpolyene	low	APE vf	other
W-01	CA-05	Water	k99_723387	0	1543	terpene-precursor
W-01	CA-05	Water	k99_553054	0	2283	terpene-precursor
W-01	CA-05	Water	k99_109116	9133	30027	terpene-precursor
W-01	CA-05	Water	k99_278867	171252	192922	terpene
W-01	CA-05	Water	k99_790473	14785	27873	terpene-precursor
W-01	CA-05	Water	k99_858114	0	2019	terpene
W-01	CA-05	Water	k99_823312	54946	75720	hserlactone
W-01	CA-05	Water	k99_6939	28416	48746	terpene
W-01	CA-05	Water	k99_823510	0	1533	terpene-precursor
W-01	CA-05	Water	k99_109627	0	6765	terpene
W-01	CA-05	Water	k99_993282	0	18521	terpene
W-01	CA-05	Water	k99_7284	0	15068	NRPS-like
W-01	CA-05	Water	k99_485837	0	11423	terpene-precursor
W-01	CA-05	Water	k99_76194	0	6056	terpene
W-01	CA-05	Water	k99_279382	10503	23084	linaridin
W-01	CA-05	Water	k99_757547	0	1511	terpene-precursor
W-01	CA-05	Water	k99_758000	0	12155	terpene
W-01	CA-05	Water	k99_348887	0	11385	terpene
W-01	CA-05	Water	k99_451757	0	1005	terpene-precursor
W-01	CA-05	Water	k99_554609	0	5913	terpene
W-01	CA-05	Water	k99_824978	0	2639	RiPP-like
W-01	CA-05	Water	k99_144551	0	1880	terpene
W-01	CA-05	Water	k99_179822	0	10901	terpene-precursor
W-01	CA-05	Water	k99_383941	0	11730	terpene-precursor
W-01	CA-05	Water	k99_656287	0	1185	arylpolyene
W-01	CA-05	Water	k99_8642	0	2736	acyl_amino_acids
W-01	CA-05	Water	k99_520076	156290	188250	phosphonate
W-01	CA-05	Water	k99_247940	0	3531	RiPP-like
W-01	CA-05	Water	k99_926147	0	6387	terpene-precursor
W-01	CA-05	Water	k99_213649	0	2174	terpene
W-01	CA-05	Water	k99_452513	0	1519	terpene
W-01	CA-05	Water	k99_961355	0	3302	terpene-precursor
W-01	CA-05	Water	k99_860294	103902	124856	terpene-precursor
W-01	CA-05	Water	k99_452567	0	8984	RiPP-like
W-01	CA-05	Water	k99_418694	14317	39947	terpene
W-01	CA-05	Water	k99_248412	0	3061	terpene
W-01	CA-05	Water	k99_555385	0	1921	RiPP-like
W-01	CA-05	Water	k99_281064	0	1248	terpene-precursor
W-01	CA-05	Water	k99_656915	18530	47335	betalactone
W-01	CA-05	Water	k99_926846	0	13945	terpene-precursor
W-01	CA-05	Water	k99_111936	0	11541	terpene
W-01	CA-05	Water	k99_961537	19792	43125	terpene	low	carotenoid	terpene
W-01	CA-05	Water	k99_214077	0	24442	betalactone
W-01	CA-05	Water	k99_9473	64480	85920	ranthipeptide
W-01	CA-05	Water	k99_214365	0	1102	terpene
W-01	CA-05	Water	k99_657449	1698	12286	terpene-precursor
W-01	CA-05	Water	k99_317177	0	23662	betalactone
W-01	CA-05	Water	k99_249466	0	1349	terpene
W-01	CA-05	Water	k99_995997	0	1025	terpene
W-01	CA-05	Water	k99_385627	0	6274	terpene-precursor
W-01	CA-05	Water	k99_624339	0	2280	terpene-precursor
W-01	CA-05	Water	k99_794631	0	3080	NI-siderophore
W-01	CA-05	Water	k99_317835	87721	131717	NRPS-like
W-01	CA-05	Water	k99_962703	16753	37659	terpene-precursor
W-01	CA-05	Water	k99_79510	0	6675	terpene
W-01	CA-05	Water	k99_250146	114261	137727	terpene	low	isorenieratene	terpene
W-01	CA-05	Water	k99_729171	0	1012	terpene
W-01	CA-05	Water	k99_590108	4889	27497	betalactone
W-01	CA-05	Water	k99_80048	0	10633	RiPP-like
W-01	CA-05	Water	k99_386830	0	11201	terpene
W-01	CA-05	Water	k99_386950	0	11792	terpene
W-01	CA-05	Water	k99_182528	0	1156	terpene	high	carotenoid	terpene
W-01	CA-05	Water	k99_216303	0	12865	triceptide
W-01	CA-05	Water	k99_489650	0	10029	terpene	low	carotenoid	terpene
W-01	CA-05	Water	k99_318644	959	20879	triceptide
W-01	CA-05	Water	k99_761587	0	26724	NAPAA	low	lysobactin	NRPS:Type I
W-01	CA-05	Water	k99_625819	0	15601	terpene-precursor
W-01	CA-05	Water	k99_454475	0	1337	terpene-precursor
W-01	CA-05	Water	k99_828182	0	34932	NRPS-like
W-01	CA-05	Water	k99_659902	0	1135	terpene
W-01	CA-05	Water	k99_729559	0	1798	RiPP-like
W-01	CA-05	Water	k99_964187	0	14627	terpene
W-01	CA-05	Water	k99_216549	0	1899	terpene	low	carotenoid	terpene
W-01	CA-05	Water	k99_997982	599	8768	RiPP-like
W-01	CA-05	Water	k99_182888	12792	24155	terpene-precursor
W-01	CA-05	Water	k99_284343	0	13376	terpene-precursor
W-01	CA-05	Water	k99_387676	0	6601	RiPP-like
W-01	CA-05	Water	k99_929948	0	1177	RiPP-like
W-01	CA-05	Water	k99_455095	0	1289	terpene-precursor
W-01	CA-05	Water	k99_899126	0	6021	terpene
W-01	CA-05	Water	k99_44824	0	1085	terpene-precursor
W-01	CA-05	Water	k99_591895	0	2141	terpene
W-01	CA-05	Water	k99_13218	0	2592	terpene-precursor
W-01	CA-05	Water	k99_45227	0	1020	terpene
W-01	CA-05	Water	k99_661494	0	8362	terpene	low	carotenoid	terpene
W-01	CA-05	Water	k99_930867	0	1237	RiPP-like
W-01	CA-05	Water	k99_45268	0	5480	RiPP-like
W-01	CA-05	Water	k99_999409	0	15202	NRPS-like
W-01	CA-05	Water	k99_183428	0	3536	RRE-containing
W-01	CA-05	Water	k99_13678	0	2462	RiPP-like
W-01	CA-05	Water	k99_763151	55526	81651	betalactone
W-01	CA-05	Water	k99_763151	82618	113757	betalactone
W-01	CA-05	Water	k99_559705	0	8697	terpene
W-01	CA-05	Water	k99_217863	0	5558	terpene-precursor
W-01	CA-05	Water	k99_389055	0	1254	RiPP-like
W-01	CA-05	Water	k99_491620	0	2884	terpene-precursor
W-01	CA-05	Water	k99_115716	25168	36576	terpene-precursor
W-01	CA-05	Water	k99_115722	0	10593	terpene-precursor
W-01	CA-05	Water	k99_13896	27696	64727	terpene
W-01	CA-05	Water	k99_966644	0	3698	terpene-precursor
W-01	CA-05	Water	k99_286038	69616	81729	terpene
W-01	CA-05	Water	k99_286094	0	16458	terpene
W-01	CA-05	Water	k99_83223	0	9883	RiPP-like
W-01	CA-05	Water	k99_560540	0	7158	phosphonate
W-01	CA-05	Water	k99_492066	49996	70308	cyclic-lactone-autoinducer
W-01	CA-05	Water	k99_286543	0	2661	terpene-precursor
W-01	CA-05	Water	k99_799713	0	20874	betalactone
W-01	CA-05	Water	k99_84370	0	2886	terpene
W-01	CA-05	Water	k99_800077	1875	18021	terpene-precursor
W-01	CA-05	Water	k99_732906	0	1432	terpene
W-01	CA-05	Water	k99_902844	0	1411	terpene-precursor
W-01	CA-05	Water	k99_765214	0	2847	terpene
W-01	CA-05	Water	k99_321441	0	3255	terpene
W-01	CA-05	Water	k99_663282	57048	67930	phosphonate
W-01	CA-05	Water	k99_425181	0	1299	terpene
W-01	CA-05	Water	k99_150004	0	1244	terpene
W-01	CA-05	Water	k99_47468	0	2819	terpene-precursor
W-01	CA-05	Water	k99_219136	0	11140	RiPP-like
W-01	CA-05	Water	k99_696815	0	2730	terpene-precursor
W-01	CA-05	Water	k99_48084	31463	52312	terpene	low	carotenoid	terpene
W-01	CA-05	Water	k99_562187	2318	16347	terpene
W-01	CA-05	Water	k99_150560	0	16497	terpene	low	carotenoid	terpene
W-01	CA-05	Water	k99_16848	40274	63711	terpene	low	isorenieratene	terpene
W-01	CA-05	Water	k99_494043	0	8839	phosphonate
W-01	CA-05	Water	k99_392359	0	1785	terpene
W-01	CA-05	Water	k99_935022	0	4351	terpene-precursor
W-01	CA-05	Water	k99_833419	0	13918	terpene	high	carotenoid	terpene
W-01	CA-05	Water	k99_494360	0	1149	RiPP-like
W-01	CA-05	Water	k99_151089	0	1012	RiPP-like
W-01	CA-05	Water	k99_426929	0	2174	T1PKS
W-01	CA-05	Water	k99_85982	0	1222	terpene
W-01	CA-05	Water	k99_48566	56377	77262	terpene-precursor
W-01	CA-05	Water	k99_870527	0	9572	betalactone
W-01	CA-05	Water	k99_494871	0	1436	terpene	low	carotenoid	terpene
W-01	CA-05	Water	k99_494895	0	1436	terpene	low	carotenoid	terpene
W-01	CA-05	Water	k99_1004753	0	1080	terpene
W-01	CA-05	Water	k99_86488	0	2733	terpene	low	carotenoid	terpene
W-01	CA-05	Water	k99_970746	0	9911	terpene
W-01	CA-05	Water	k99_289250	0	3028	NRPS
W-01	CA-05	Water	k99_768116	0	1106	RiPP-like
W-01	CA-05	Water	k99_289731	0	2883	terpene
W-01	CA-05	Water	k99_1005171	23684	51915	betalactone
W-01	CA-05	Water	k99_187822	0	1275	terpene	low	carotenoid	terpene
W-01	CA-05	Water	k99_394205	0	1219	terpene
W-01	CA-05	Water	k99_803220	0	13601	terpene
W-01	CA-05	Water	k99_633031	0	1158	terpene-precursor	low	retigeranin/arathanatriene	terpene
W-01	CA-05	Water	k99_633229	0	1070	RiPP-like
W-01	CA-05	Water	k99_87964	0	5820	terpene
W-01	CA-05	Water	k99_736435	0	1086	terpene
W-01	CA-05	Water	k99_835547	0	1305	terpene-precursor
W-01	CA-05	Water	k99_428750	16758	53834	terpene
W-01	CA-05	Water	k99_633519	0	16645	terpene-precursor
W-01	CA-05	Water	k99_699934	0	1313	terpene-precursor
W-01	CA-05	Water	k99_358967	0	6044	terpene
W-01	CA-05	Water	k99_836256	0	2957	RiPP-like
W-01	CA-05	Water	k99_188351	91653	114733	hydroxytropolone
W-01	CA-05	Water	k99_1007093	0	16244	terpene
W-01	CA-05	Water	k99_634154	0	2114	terpene-precursor
W-01	CA-05	Water	k99_738297	0	3931	terpene	low	carotenoid	terpene
W-01	CA-05	Water	k99_259939	54153	75053	terpene-precursor
W-01	CA-05	Water	k99_527364	0	14552	azole-containing-RiPP
W-01	CA-05	Water	k99_123138	160639	182608	terpene	low	carotenoid	terpene
W-01	CA-05	Water	k99_940621	0	6750	NAPAA
W-01	CA-05	Water	k99_498876	0	1598	terpene
W-01	CA-05	Water	k99_498916	943	23223	redox-cofactor
W-01	CA-05	Water	k99_52875	0	1410	terpene-precursor
W-01	CA-05	Water	k99_397526	0	1243	terpene
W-01	CA-05	Water	k99_361588	0	1070	terpene
W-01	CA-05	Water	k99_774460	17403	34900	redox-cofactor
W-01	CA-05	Water	k99_261966	0	1320	terpene
W-01	CA-05	Water	k99_432300	0	1848	terpene-precursor
W-01	CA-05	Water	k99_808474	0	8217	terpene-precursor
W-01	CA-05	Water	k99_500529	0	1513	RiPP-like
W-01	CA-05	Water	k99_24226	0	1387	RRE-containing
W-01	CA-05	Water	k99_977734	0	12211	terpene
W-01	CA-05	Water	k99_529414	0	1792	terpene
W-01	CA-05	Water	k99_54923	0	1244	terpene	low	carotenoid	terpene
W-01	CA-05	Water	k99_227472	0	2346	linaridin
W-01	CA-05	Water	k99_296064	0	1771	terpene
W-01	CA-05	Water	k99_776464	0	1093	terpene
W-01	CA-05	Water	k99_466229	0	1566	terpene-precursor
W-01	CA-05	Water	k99_399633	0	17640	terpene
W-01	CA-05	Water	k99_126796	0	1958	RiPP-like
W-01	CA-05	Water	k99_672911	99180	141136	NRPS-like
W-01	CA-05	Water	k99_705722	0	6881	RiPP-like
W-01	CA-05	Water	k99_229085	0	7419	terpene-precursor
W-01	CA-05	Water	k99_812619	0	12466	terpene
W-01	CA-05	Water	k99_778858	0	4867	terpene
W-01	CA-05	Water	k99_915898	0	37261	T3PKS
W-01	CA-05	Water	k99_57975	0	1147	RiPP-like
W-01	CA-05	Water	k99_194385	0	1895	RiPP-like
W-01	CA-05	Water	k99_745838	0	2109	terpene	low	carotenoid	terpene
W-01	CA-05	Water	k99_58104	0	1108	terpene-precursor
W-01	CA-05	Water	k99_532328	0	7101	RiPP-like
W-01	CA-05	Water	k99_28384	0	19284	terpene
W-01	CA-05	Water	k99_675008	0	1365	acyl_amino_acids
W-01	CA-05	Water	k99_504704	0	6405	terpene
W-01	CA-05	Water	k99_195097	0	11365	terpene-precursor
W-01	CA-05	Water	k99_675533	0	2319	RiPP-like
W-01	CA-05	Water	k99_814481	0	1303	RiPP-like
W-01	CA-05	Water	k99_1014670	0	1035	arylpolyene
W-01	CA-05	Water	k99_917393	0	4434	terpene
W-01	CA-05	Water	k99_533346	4187	15602	terpene-precursor
W-01	CA-05	Water	k99_232050	0	4459	terpene
W-01	CA-05	Water	k99_470249	0	4627	terpene-precursor
W-01	CA-05	Water	k99_534133	0	1073	terpene
W-01	CA-05	Water	k99_507118	0	1331	acyl_amino_acids
W-01	CA-05	Water	k99_196034	215526	239522	terpene
W-01	CA-05	Water	k99_196290	0	20698	terpene-precursor
W-01	CA-05	Water	k99_645181	0	1737	terpene
W-01	CA-05	Water	k99_405599	0	2167	terpene
W-01	CA-05	Water	k99_62329	0	2548	RiPP-like
W-01	CA-05	Water	k99_535849	0	1430	terpene
W-01	CA-05	Water	k99_100937	55847	76488	terpene	low	loseolamycin A1/loseolamycin A2	PKS
W-01	CA-05	Water	k99_536102	14508	48162	NAPAA
W-01	CA-05	Water	k99_33737	0	1125	RiPP-like
W-01	CA-05	Water	k99_608305	0	2175	terpene
W-01	CA-05	Water	k99_371293	0	1002	terpene
W-01	CA-05	Water	k99_236793	0	1194	terpene
W-01	CA-05	Water	k99_199347	3552	22889	terpene
W-01	CA-05	Water	k99_134882	0	14599	linaridin
W-01	CA-05	Water	k99_538543	0	1392	arylpolyene
W-01	CA-05	Water	k99_539647	0	1027	terpene-precursor
W-02	CA-06	Water	k99_779342	0	2940	terpene-precursor
W-02	CA-06	Water	k99_53835	0	1649	linaridin
W-02	CA-06	Water	k99_725673	0	3017	RiPP-like
W-02	CA-06	Water	k99_80810	0	1141	NRPS-like
W-02	CA-06	Water	k99_26971	0	6567	terpene-precursor
W-02	CA-06	Water	k99_134719	0	1576	RiPP-like
W-02	CA-06	Water	k99_779626	0	1488	terpene
W-02	CA-06	Water	k99_618763	0	11344	terpene-precursor
W-02	CA-06	Water	k99_591958	0	1264	RRE-containing
W-02	CA-06	Water	k99_430997	0	14440	terpene	low	carotenoid	terpene
W-02	CA-06	Water	k99_161919	38008	62898	terpene
W-02	CA-06	Water	k99_162013	0	1087	NRPS-like
W-02	CA-06	Water	k99_134901	2335	46331	NRPS-like
W-02	CA-06	Water	k99_269481	0	2883	terpene
W-02	CA-06	Water	k99_108168	0	2475	terpene
W-02	CA-06	Water	k99_672704	0	17263	terpene	low	carotenoid	terpene
W-02	CA-06	Water	k99_431272	25856	56679	betalactone	low	mycosubtilin	NRPS:Type I+PKS
W-02	CA-06	Water	k99_350859	23870	35257	terpene-precursor
W-02	CA-06	Water	k99_457964	85632	106310	terpene
W-02	CA-06	Water	k99_27435	0	17328	terpene
W-02	CA-06	Water	k99_269874	1190	12069	RiPP-like
W-02	CA-06	Water	k99_162737	0	1019	terpene
W-02	CA-06	Water	k99_458328	487	27625	betalactone
W-02	CA-06	Water	k99_700483	9094	19437	terpene
W-02	CA-06	Water	k99_135137	9686	38491	betalactone
W-02	CA-06	Water	k99_592805	12095	60993	tropodithietic-acid
W-02	CA-06	Water	k99_216702	58455	75753	terpene
W-02	CA-06	Water	k99_297415	0	2504	hserlactone
W-02	CA-06	Water	k99_673533	0	3060	RiPP-like
W-02	CA-06	Water	k99_351406	9964	29301	terpene
W-02	CA-06	Water	k99_297554	413	6311	RiPP-like
W-02	CA-06	Water	k99_351462	0	3954	RiPP-like
W-02	CA-06	Water	k99_432001	0	1254	RiPP-like
W-02	CA-06	Water	k99_55219	0	1974	terpene-precursor
W-02	CA-06	Water	k99_593143	0	3312	terpene
W-02	CA-06	Water	k99_55300	0	1337	terpene-precursor
W-02	CA-06	Water	k99_190009	0	13254	terpene
W-02	CA-06	Water	k99_566065	0	27339	NAPAA
W-02	CA-06	Water	k99_566065	304837	320764	terpene-precursor
W-02	CA-06	Water	k99_82209	27001	42619	terpene
W-02	CA-06	Water	k99_28556	0	1577	terpene-precursor
W-02	CA-06	Water	k99_109575	0	1635	terpene
W-02	CA-06	Water	k99_135546	10792	31566	hserlactone
W-02	CA-06	Water	k99_512875	0	6464	acyl_amino_acids
W-02	CA-06	Water	k99_351635	106051	129517	terpene	low	isorenieratene	terpene
W-02	CA-06	Water	k99_1733	3333	27755	azole-containing-RiPP
W-02	CA-06	Water	k99_647442	0	11140	RiPP-like
W-02	CA-06	Water	k99_379066	0	11485	terpene	low	carotenoid	terpene
W-02	CA-06	Water	k99_379124	0	1708	RiPP-like
W-02	CA-06	Water	k99_271575	21538	32580	linaridin
W-02	CA-06	Water	k99_486238	0	15077	terpene-precursor
W-02	CA-06	Water	k99_727662	25945	57905	phosphonate
W-02	CA-06	Water	k99_352109	0	3519	NRPS-like
W-02	CA-06	Water	k99_2240	0	4133	RiPP-like
W-02	CA-06	Water	k99_486330	21984	42887	terpene-precursor
W-02	CA-06	Water	k99_352147	0	1150	terpene-precursor
W-02	CA-06	Water	k99_405862	0	6425	terpene
W-02	CA-06	Water	k99_727679	27183	49463	redox-cofactor
W-02	CA-06	Water	k99_164229	0	11710	terpene-precursor
W-02	CA-06	Water	k99_379302	0	3466	RiPP-like
W-02	CA-06	Water	k99_56334	3061	18759	terpene-precursor
W-02	CA-06	Water	k99_352267	0	4564	terpene
W-02	CA-06	Water	k99_2377	0	2216	RiPP-like
W-02	CA-06	Water	k99_218366	0	1705	RiPP-like
W-02	CA-06	Water	k99_56571	0	2886	terpene
W-02	CA-06	Water	k99_191193	126175	146816	terpene	low	loseolamycin A1/loseolamycin A2	PKS
W-02	CA-06	Water	k99_513909	0	16362	arylpolyene	low	APE vf	other
W-02	CA-06	Water	k99_299111	0	13421	terpene	high	carotenoid	terpene
W-02	CA-06	Water	k99_164870	0	1307	terpene
W-02	CA-06	Water	k99_2766	45802	71100	terpene
W-02	CA-06	Water	k99_541034	1939	20275	terpene
W-02	CA-06	Water	k99_379844	0	6838	terpene-precursor
W-02	CA-06	Water	k99_541062	0	4262	terpene
W-02	CA-06	Water	k99_594575	0	1306	terpene-precursor
W-02	CA-06	Water	k99_136588	0	5515	terpene-precursor
W-02	CA-06	Water	k99_111215	30837	42272	terpene-precursor
W-02	CA-06	Water	k99_406505	4567	27175	betalactone
W-02	CA-06	Water	k99_352768	0	6735	terpene	low	carotenoid	terpene
W-02	CA-06	Water	k99_433917	0	18731	NRPS-like
W-02	CA-06	Water	k99_460224	0	8900	terpene-precursor
W-02	CA-06	Water	k99_649032	0	1101	terpene
W-02	CA-06	Water	k99_649066	0	1254	RiPP-like
W-02	CA-06	Water	k99_541441	0	16244	terpene
W-02	CA-06	Water	k99_434083	4475	25393	terpene-precursor
W-02	CA-06	Water	k99_676288	0	11874	terpene
W-02	CA-06	Water	k99_2916	280411	301386	terpene-precursor
W-02	CA-06	Water	k99_406787	28156	48486	terpene
W-02	CA-06	Water	k99_676337	0	34902	terpene
W-02	CA-06	Water	k99_353221	45581	65079	terpene
W-02	CA-06	Water	k99_2975	1697	22276	linaridin
W-02	CA-06	Water	k99_353241	0	4590	RRE-containing
W-02	CA-06	Water	k99_3021	0	4130	RiPP-like
W-02	CA-06	Water	k99_728749	0	6108	terpene
W-02	CA-06	Water	k99_703300	0	1201	RiPP-like
W-02	CA-06	Water	k99_192431	0	1436	terpene	low	carotenoid	terpene
W-02	CA-06	Water	k99_434676	0	1803	terpene-precursor
W-02	CA-06	Water	k99_165783	9132	30026	terpene-precursor
W-02	CA-06	Water	k99_676401	12063	24705	hydrogen-cyanide
W-02	CA-06	Water	k99_487758	28469	72012	NRPS-like
W-02	CA-06	Water	k99_112206	0	1453	RiPP-like
W-02	CA-06	Water	k99_407281	0	16127	terpene
W-02	CA-06	Water	k99_407281	57256	82112	betalactone
W-02	CA-06	Water	k99_246651	31463	52312	terpene	low	carotenoid	terpene
W-02	CA-06	Water	k99_461016	32157	53066	terpene-precursor
W-02	CA-06	Water	k99_542074	14321	25137	RiPP-like
W-02	CA-06	Water	k99_84661	84129	95002	RiPP-like
W-02	CA-06	Water	k99_407567	0	1869	terpene
W-02	CA-06	Water	k99_488257	0	4265	RiPP-like
W-02	CA-06	Water	k99_461244	6233	17648	terpene-precursor
W-02	CA-06	Water	k99_59036	0	1197	terpene-precursor
W-02	CA-06	Water	k99_434763	0	24442	betalactone
W-02	CA-06	Water	k99_461451	0	1003	RiPP-like
W-02	CA-06	Water	k99_381623	0	4692	terpene-precursor
W-02	CA-06	Water	k99_112526	6084	30323	terpene	low	carotenoid	terpene
W-02	CA-06	Water	k99_31973	57445	77663	betalactone
W-02	CA-06	Water	k99_729659	0	6607	terpene
W-02	CA-06	Water	k99_193140	102422	123376	terpene-precursor
W-02	CA-06	Water	k99_677781	0	1438	phenazine
W-02	CA-06	Water	k99_516196	1045	15894	terpene	low	isorenieratene	terpene
W-02	CA-06	Water	k99_301525	0	3302	terpene-precursor
W-02	CA-06	Water	k99_381851	209616	238964	betalactone
W-02	CA-06	Water	k99_516408	0	3614	terpene-precursor
W-02	CA-06	Water	k99_570995	23147	36278	terpene
W-02	CA-06	Water	k99_757435	0	11825	terpene	high	carotenoid	terpene
W-02	CA-06	Water	k99_516524	0	16244	terpene
W-02	CA-06	Water	k99_730099	0	19015	terpene	low	carotenoid	terpene
W-02	CA-06	Water	k99_571248	0	11729	terpene-precursor
W-02	CA-06	Water	k99_167414	0	28665	betalactone, terpene-precursor
W-02	CA-06	Water	k99_785114	53172	95128	NRPS-like
W-02	CA-06	Water	k99_139494	7623	37579	betalactone
W-02	CA-06	Water	k99_382352	10420	21302	phosphonate
W-02	CA-06	Water	k99_435936	4233	26202	terpene	low	carotenoid	terpene
W-02	CA-06	Water	k99_544051	0	11155	terpene-precursor
W-02	CA-06	Water	k99_544127	0	2409	terpene-precursor
W-02	CA-06	Water	k99_194418	0	4627	terpene-precursor
W-02	CA-06	Water	k99_302327	2889	23807	terpene-precursor
W-02	CA-06	Water	k99_33582	558	22853	redox-cofactor
W-02	CA-06	Water	k99_355467	13217	46721	terpene
W-02	CA-06	Water	k99_409797	0	4022	terpene-precursor
W-02	CA-06	Water	k99_624472	0	6698	terpene-precursor
W-02	CA-06	Water	k99_652048	0	1775	terpene	high	carotenoid	terpene
W-02	CA-06	Water	k99_329875	0	2478	terpene
W-02	CA-06	Water	k99_544393	0	5116	RiPP-like
W-02	CA-06	Water	k99_195019	0	2955	terpene-precursor
W-02	CA-06	Water	k99_195081	0	8265	terpene-precursor
W-02	CA-06	Water	k99_544798	0	1360	terpene
W-02	CA-06	Water	k99_303001	0	6137	terpene
W-02	CA-06	Water	k99_758884	0	2442	RiPP-like
W-02	CA-06	Water	k99_572817	17188	28166	terpene-precursor
W-02	CA-06	Water	k99_598504	0	2751	terpene
W-02	CA-06	Water	k99_6040	0	11719	terpene-precursor
W-02	CA-06	Water	k99_6040	94152	115780	terpene
W-02	CA-06	Water	k99_411075	0	2247	terpene
W-02	CA-06	Water	k99_61876	163862	184762	terpene-precursor
W-02	CA-06	Water	k99_275046	0	7784	terpene	low	carotenoid	terpene
W-02	CA-06	Water	k99_464226	5121	27371	betalactone
W-02	CA-06	Water	k99_169552	0	2343	terpene-precursor
W-02	CA-06	Water	k99_6043	56377	77262	terpene-precursor
W-02	CA-06	Water	k99_598864	0	16146	terpene-precursor
W-02	CA-06	Water	k99_411618	0	8644	terpene-precursor
W-02	CA-06	Water	k99_707002	9252	32363	terpene
W-02	CA-06	Water	k99_573905	0	2007	RiPP-like
W-02	CA-06	Water	k99_304145	0	3633	terpene	low	carotenoid	terpene
W-02	CA-06	Water	k99_115874	0	8581	terpene
W-02	CA-06	Water	k99_599569	0	1115	terpene-precursor
W-02	CA-06	Water	k99_6752	0	11937	betalactone
W-02	CA-06	Water	k99_732593	21675	58706	terpene
W-02	CA-06	Water	k99_732711	0	1052	RiPP-like
W-02	CA-06	Water	k99_574524	11623	37253	terpene
W-02	CA-06	Water	k99_224145	0	1155	hserlactone
W-02	CA-06	Water	k99_491913	0	9624	RiPP-like
W-02	CA-06	Water	k99_760668	0	2111	terpene
W-02	CA-06	Water	k99_708283	0	2532	terpene
W-02	CA-06	Water	k99_733024	0	20730	terpene-precursor
W-02	CA-06	Water	k99_36761	0	1103	terpene
W-02	CA-06	Water	k99_492682	0	2542	acyl_amino_acids
W-02	CA-06	Water	k99_438546	30664	52362	terpene
W-02	CA-06	Water	k99_224825	0	2472	RiPP-like
W-02	CA-06	Water	k99_466242	0	12734	betalactone
W-02	CA-06	Water	k99_277049	0	9091	terpene
W-02	CA-06	Water	k99_142120	162039	185119	hydroxytropolone
W-02	CA-06	Water	k99_761730	4041	14368	RiPP-like
W-02	CA-06	Water	k99_198132	1037	14999	CDPS
W-02	CA-06	Water	k99_683142	0	2972	terpene
W-02	CA-06	Water	k99_8098	64504	85944	ranthipeptide
W-02	CA-06	Water	k99_521085	0	4627	terpene-precursor
W-02	CA-06	Water	k99_627906	0	13145	betalactone
W-02	CA-06	Water	k99_306076	0	1217	terpene-precursor
W-02	CA-06	Water	k99_359588	1402	23098	terpene
W-02	CA-06	Water	k99_494042	0	8670	terpene
W-02	CA-06	Water	k99_387230	0	23760	betalactone
W-02	CA-06	Water	k99_278294	0	6352	terpene
W-02	CA-06	Water	k99_306648	0	4528	terpene-precursor
W-02	CA-06	Water	k99_549245	0	1583	terpene
W-02	CA-06	Water	k99_306883	0	1141	terpene-precursor
W-02	CA-06	Water	k99_549258	0	4670	terpene
W-02	CA-06	Water	k99_684319	28769	49663	terpene-precursor
W-02	CA-06	Water	k99_307035	0	2986	terpene
W-02	CA-06	Water	k99_790581	0	3185	RiPP-like
W-02	CA-06	Water	k99_255164	5791	24516	cyclic-lactone-autoinducer
W-02	CA-06	Water	k99_119143	0	11542	terpene-precursor
W-02	CA-06	Water	k99_791079	0	1291	RiPP-like
W-02	CA-06	Water	k99_736467	0	11484	NRPS-like
W-02	CA-06	Water	k99_279431	0	11792	terpene
W-02	CA-06	Water	k99_39603	0	1346	terpene
W-02	CA-06	Water	k99_550256	0	6818	terpene-precursor
W-02	CA-06	Water	k99_119445	0	5344	terpene-precursor
W-02	CA-06	Water	k99_9807	0	1164	terpene-precursor
W-02	CA-06	Water	k99_9850	0	1851	RRE-containing
W-02	CA-06	Water	k99_173467	0	3919	betalactone
W-02	CA-06	Water	k99_255561	13903	37725	betalactone
W-02	CA-06	Water	k99_579047	0	29420	betalactone, terpene-precursor
W-02	CA-06	Water	k99_763923	0	5638	NRPS
W-02	CA-06	Water	k99_173880	0	1124	terpene
W-02	CA-06	Water	k99_416600	50926	71865	terpene-precursor
W-02	CA-06	Water	k99_630469	0	1174	terpene	low	isorenieratene	terpene
W-02	CA-06	Water	k99_523526	0	12312	terpene
W-02	CA-06	Water	k99_713341	0	9496	RiPP-like
W-02	CA-06	Water	k99_630956	0	1351	terpene
W-02	CA-06	Water	k99_362281	0	15769	terpene	high	carotenoid	terpene
W-02	CA-06	Water	k99_686460	0	28438	terpene	high	carotenoid	terpene
W-02	CA-06	Water	k99_67168	0	1080	terpene-precursor
W-02	CA-06	Water	k99_309505	0	2223	terpene-precursor
W-02	CA-06	Water	k99_470393	0	1456	hserlactone
W-02	CA-06	Water	k99_257746	0	4983	linaridin
W-02	CA-06	Water	k99_497523	149362	178273	betalactone
W-02	CA-06	Water	k99_632196	0	5147	NRPS-like
W-02	CA-06	Water	k99_335412	0	1436	terpene	low	carotenoid	terpene
W-02	CA-06	Water	k99_715143	0	1375	terpene-precursor
W-02	CA-06	Water	k99_552332	0	1941	NRPS	high	rhizomide A/rhizomide B/rhizomide C	NRPS:Type I
W-02	CA-06	Water	k99_739694	0	1741	terpene-precursor
W-02	CA-06	Water	k99_632721	0	12856	triceptide
W-02	CA-06	Water	k99_419244	0	2688	terpene
W-02	CA-06	Water	k99_12042	164486	186772	redox-cofactor
W-02	CA-06	Water	k99_230585	0	4307	terpene-precursor	low	polyhydroxyalkanoate	other
W-02	CA-06	Water	k99_42964	0	2110	terpene
W-02	CA-06	Water	k99_740321	0	13918	terpene	high	carotenoid	terpene
W-02	CA-06	Water	k99_364688	14508	48162	NAPAA
W-02	CA-06	Water	k99_392506	0	2641	terpene-precursor
W-02	CA-06	Water	k99_582830	6708	33541	betalactone
W-02	CA-06	Water	k99_689099	0	2085	terpene
W-02	CA-06	Water	k99_553651	0	2578	terpene	high	carotenoid	terpene
W-02	CA-06	Water	k99_767266	0	37261	T3PKS
W-02	CA-06	Water	k99_177960	0	11335	terpene-precursor
W-02	CA-06	Water	k99_260626	0	14534	terpene-precursor
W-02	CA-06	Water	k99_444063	0	17907	terpene
W-02	CA-06	Water	k99_312223	0	10013	terpene
W-02	CA-06	Water	k99_204643	0	1398	terpene
W-02	CA-06	Water	k99_718282	0	2113	terpene-precursor
W-02	CA-06	Water	k99_499447	58469	84594	betalactone
W-02	CA-06	Water	k99_499447	85561	116700	betalactone
W-02	CA-06	Water	k99_123983	0	1520	arylpolyene
W-02	CA-06	Water	k99_95917	350203	374199	terpene
W-02	CA-06	Water	k99_204937	47173	58856	RiPP-like
W-02	CA-06	Water	k99_609714	0	11201	terpene
W-02	CA-06	Water	k99_338341	0	1695	terpene
W-02	CA-06	Water	k99_529188	0	7905	terpene
W-02	CA-06	Water	k99_45194	6316	17198	phosphonate
W-02	CA-06	Water	k99_743018	0	1762	terpene
W-02	CA-06	Water	k99_719224	0	1475	terpene
W-02	CA-06	Water	k99_610544	0	2296	terpene
W-02	CA-06	Water	k99_422696	0	2139	RRE-containing
W-02	CA-06	Water	k99_530474	0	2273	terpene
W-02	CA-06	Water	k99_692457	0	1743	acyl_amino_acids
W-02	CA-06	Water	k99_97998	0	5983	terpene-precursor
W-02	CA-06	Water	k99_340140	0	1749	RiPP-like
W-02	CA-06	Water	k99_475706	416	7711	RiPP-like
W-02	CA-06	Water	k99_475730	0	1305	terpene
W-02	CA-06	Water	k99_555463	452590	473565	terpene-precursor
W-02	CA-06	Water	k99_637343	9419	18482	RiPP-like
W-02	CA-06	Water	k99_98686	0	2034	RiPP-like
W-02	CA-06	Water	k99_368944	0	2694	terpene
W-02	CA-06	Water	k99_555895	1363	17821	terpene
W-02	CA-06	Water	k99_16047	0	10918	terpene
W-02	CA-06	Water	k99_182502	0	1191	terpene
W-02	CA-06	Water	k99_370113	0	3277	RiPP-like
W-02	CA-06	Water	k99_638739	0	1722	terpene-precursor
W-02	CA-06	Water	k99_128387	0	10908	betalactone
W-02	CA-06	Water	k99_557268	0	20063	arylpolyene	low	APE vf	other
W-02	CA-06	Water	k99_557276	4552	16452	hserlactone
W-02	CA-06	Water	k99_370388	54031	74931	terpene-precursor
W-02	CA-06	Water	k99_668512	0	1221	terpene-precursor
W-02	CA-06	Water	k99_49873	0	6077	terpene
W-02	CA-06	Water	k99_503939	0	1485	terpene
W-02	CA-06	Water	k99_371536	0	8310	terpene-precursor
W-02	CA-06	Water	k99_398929	0	1408	terpene-precursor
W-02	CA-06	Water	k99_290108	554	7246	RiPP-like
W-02	CA-06	Water	k99_774360	0	9911	terpene
W-02	CA-06	Water	k99_290326	0	2875	terpene
W-02	CA-06	Water	k99_102300	0	12329	deazapurine
W-02	CA-06	Water	k99_291084	0	3258	terpene-precursor
W-02	CA-06	Water	k99_642080	0	1702	RiPP-like
W-02	CA-06	Water	k99_400246	0	7630	terpene
W-02	CA-06	Water	k99_240219	0	1326	terpene-precursor
W-02	CA-06	Water	k99_506215	0	11423	terpene-precursor
W-02	CA-06	Water	k99_212494	0	1099	terpene-precursor
W-02	CA-06	Water	k99_156595	0	5230	hserlactone
W-02	CA-06	Water	k99_212602	0	11154	terpene-precursor
W-02	CA-06	Water	k99_103912	0	4652	acyl_amino_acids
W-02	CA-06	Water	k99_562227	0	3310	terpene
W-02	CA-06	Water	k99_804709	0	1124	NRPS
W-02	CA-06	Water	k99_346055	0	1786	terpene-precursor
W-02	CA-06	Water	k99_374831	0	2404	arylpolyene
W-02	CA-06	Water	k99_157930	56575	81489	terpene
W-02	CA-06	Water	k99_295036	0	3949	phosphonate
W-02	CA-06	Water	k99_159184	0	1650	terpene
W-02	CA-06	Water	k99_159385	0	1847	terpene-precursor
W-02	CA-06	Water	k99_510407	0	1094	terpene
W-03	CA-07	Water	k99_307345	0	2790	terpene	low	carotenoid	terpene
W-03	CA-07	Water	k99_640200	0	3990	terpene
W-03	CA-07	Water	k99_307407	0	1098	terpene
W-03	CA-07	Water	k99_204788	85632	106310	terpene
W-03	CA-07	Water	k99_65	59478	80417	terpene-precursor
W-03	CA-07	Water	k99_716943	8756	29674	terpene-precursor
W-03	CA-07	Water	k99_691500	0	1630	terpene-precursor
W-03	CA-07	Water	k99_179690	0	2182	terpene-precursor
W-03	CA-07	Water	k99_154045	0	1431	terpene-precursor
W-03	CA-07	Water	k99_25800	0	3550	ranthipeptide
W-03	CA-07	Water	k99_154089	0	20063	arylpolyene	low	APE vf	other
W-03	CA-07	Water	k99_742874	0	2884	terpene
W-03	CA-07	Water	k99_691743	0	2884	terpene
W-03	CA-07	Water	k99_461555	45918	71937	betalactone
W-03	CA-07	Water	k99_589487	5722	27323	terpene
W-03	CA-07	Water	k99_589487	33799	54478	azole-containing-RiPP
W-03	CA-07	Water	k99_589636	0	2092	RiPP-like
W-03	CA-07	Water	k99_512848	0	11984	redox-cofactor
W-03	CA-07	Water	k99_51852	0	20218	betalactone
W-03	CA-07	Water	k99_564042	0	5150	terpene-precursor
W-03	CA-07	Water	k99_307975	0	10719	terpene	low	carotenoid	terpene
W-03	CA-07	Water	k99_512951	0	4137	terpene-precursor
W-03	CA-07	Water	k99_308017	1596	12475	RiPP-like
W-03	CA-07	Water	k99_128675	0	17264	betalactone
W-03	CA-07	Water	k99_513089	0	1436	terpene	low	carotenoid	terpene
W-03	CA-07	Water	k99_487490	24748	42301	terpene	high	carotenoid	terpene
W-03	CA-07	Water	k99_384780	45802	66220	terpene
W-03	CA-07	Water	k99_410706	0	13944	terpene-precursor
W-03	CA-07	Water	k99_692114	0	2802	RRE-containing
W-03	CA-07	Water	k99_564238	0	8725	terpene
W-03	CA-07	Water	k99_333823	0	7358	terpene
W-03	CA-07	Water	k99_26522	2422	10663	RiPP-like
W-03	CA-07	Water	k99_77288	188750	212746	terpene
W-03	CA-07	Water	k99_666476	0	2416	RiPP-like
W-03	CA-07	Water	k99_308314	0	14484	terpene
W-03	CA-07	Water	k99_359686	12005	40810	betalactone
W-03	CA-07	Water	k99_743813	0	6487	RiPP-like
W-03	CA-07	Water	k99_487920	0	9522	terpene-precursor
W-03	CA-07	Water	k99_666722	0	2097	terpene-precursor
W-03	CA-07	Water	k99_154756	8099	18981	phosphonate
W-03	CA-07	Water	k99_564727	0	1004	terpene
W-03	CA-07	Water	k99_743911	0	7379	terpene
W-03	CA-07	Water	k99_129329	0	1646	terpene
W-03	CA-07	Water	k99_180808	56476	117828	tropodithietic-acid
W-03	CA-07	Water	k99_205927	6712	18155	terpene-precursor
W-03	CA-07	Water	k99_283331	0	2545	RiPP-like
W-03	CA-07	Water	k99_385234	0	15537	betalactone
W-03	CA-07	Water	k99_26869	5827	16643	RiPP-like
W-03	CA-07	Water	k99_360046	19188	40835	terpene
W-03	CA-07	Water	k99_334551	8078	28719	terpene
W-03	CA-07	Water	k99_77747	0	11900	hserlactone
W-03	CA-07	Water	k99_181046	0	12830	NRPS-like, NRPS
W-03	CA-07	Water	k99_718203	16512	50311	betalactone, terpene-precursor
W-03	CA-07	Water	k99_693005	0	2540	RiPP-like
W-03	CA-07	Water	k99_308870	15990	33355	terpene-precursor
W-03	CA-07	Water	k99_77983	18712	32901	terpene	low	isorenieratene	terpene
W-03	CA-07	Water	k99_309008	26107	43948	terpene	high	carotenoid	terpene
W-03	CA-07	Water	k99_1714	45401	64899	terpene
W-03	CA-07	Water	k99_488734	1022	16717	terpene-precursor
W-03	CA-07	Water	k99_565626	0	2218	terpene
W-03	CA-07	Water	k99_335169	0	3379	terpene
W-03	CA-07	Water	k99_360453	83819	107641	betalactone
W-03	CA-07	Water	k99_1938	0	34902	terpene
W-03	CA-07	Water	k99_744637	58069	84194	betalactone
W-03	CA-07	Water	k99_744637	85161	116300	betalactone
W-03	CA-07	Water	k99_462815	0	1525	terpene
W-03	CA-07	Water	k99_514363	0	3860	RRE-containing
W-03	CA-07	Water	k99_590798	0	2640	terpene
W-03	CA-07	Water	k99_590945	0	11588	terpene-precursor
W-03	CA-07	Water	k99_488868	195052	218518	terpene	low	isorenieratene	terpene
W-03	CA-07	Water	k99_590989	32057	52966	terpene-precursor
W-03	CA-07	Water	k99_412355	0	2065	RiPP-like
W-03	CA-07	Water	k99_463124	0	11719	terpene-precursor
W-03	CA-07	Water	k99_463124	94152	115780	terpene
W-03	CA-07	Water	k99_617129	0	16243	terpene
W-03	CA-07	Water	k99_207249	12792	33698	terpene-precursor
W-03	CA-07	Water	k99_309876	54031	74931	terpene-precursor
W-03	CA-07	Water	k99_2498	0	26753	betalactone
W-03	CA-07	Water	k99_310034	14508	48162	NAPAA
W-03	CA-07	Water	k99_668605	0	17165	betalactone
W-03	CA-07	Water	k99_53278	248282	259823	hydrogen-cyanide
W-03	CA-07	Water	k99_438293	0	1672	RiPP-like
W-03	CA-07	Water	k99_336279	0	1382	terpene
W-03	CA-07	Water	k99_336317	0	5959	terpene-precursor
W-03	CA-07	Water	k99_28768	0	1950	terpene-precursor
W-03	CA-07	Water	k99_258781	0	5076	terpene-precursor
W-03	CA-07	Water	k99_719697	67142	87472	terpene
W-03	CA-07	Water	k99_719697	174110	191408	terpene
W-03	CA-07	Water	k99_694729	45560	57243	RiPP-like
W-03	CA-07	Water	k99_719818	0	2932	terpene-precursor
W-03	CA-07	Water	k99_285294	0	24442	betalactone
W-03	CA-07	Water	k99_29267	0	2936	terpene
W-03	CA-07	Water	k99_669619	0	4079	terpene-precursor
W-03	CA-07	Water	k99_131328	5792	28400	betalactone
W-03	CA-07	Water	k99_105897	0	1254	RiPP-like
W-03	CA-07	Water	k99_234250	0	1379	RiPP-like
W-03	CA-07	Water	k99_29610	4513	25362	terpene	low	carotenoid	terpene
W-03	CA-07	Water	k99_592646	0	2650	hserlactone
W-03	CA-07	Water	k99_464606	0	1822	terpene
W-03	CA-07	Water	k99_720103	34678	72535	terpene	high	carotenoid	terpene
W-03	CA-07	Water	k99_156874	25864	57824	phosphonate
W-03	CA-07	Water	k99_541615	0	2419	terpene-precursor
W-03	CA-07	Water	k99_4410	0	1793	terpene-precursor
W-03	CA-07	Water	k99_619338	0	13918	terpene	high	carotenoid	terpene
W-03	CA-07	Water	k99_516710	0	1173	terpene
W-03	CA-07	Water	k99_695804	0	2469	terpene-precursor
W-03	CA-07	Water	k99_362728	0	15772	terpene-precursor
W-03	CA-07	Water	k99_362728	293270	324566	NAPAA
W-03	CA-07	Water	k99_541832	9448	16542	RiPP-like
W-03	CA-07	Water	k99_491056	0	12988	terpene
W-03	CA-07	Water	k99_388058	0	8435	NRPS-like
W-03	CA-07	Water	k99_29983	64143	85583	ranthipeptide
W-03	CA-07	Water	k99_286317	26273	50534	terpene	high	zeaxanthin	terpene
W-03	CA-07	Water	k99_439505	0	8209	terpene-precursor
W-03	CA-07	Water	k99_593081	0	13242	terpene-precursor
W-03	CA-07	Water	k99_593089	0	1363	terpene-precursor
W-03	CA-07	Water	k99_388232	0	8490	terpene-precursor
W-03	CA-07	Water	k99_55647	0	2261	terpene
W-03	CA-07	Water	k99_209681	0	4745	terpene-precursor
W-03	CA-07	Water	k99_81215	0	2193	terpene-precursor
W-03	CA-07	Water	k99_55858	0	1737	terpene
W-03	CA-07	Water	k99_747939	0	6630	terpene
W-03	CA-07	Water	k99_747947	0	11729	terpene-precursor
W-03	CA-07	Water	k99_5199	0	1036	terpene
W-03	CA-07	Water	k99_56151	0	1343	terpene	low	carotenoid	terpene
W-03	CA-07	Water	k99_542462	0	4953	hserlactone
W-03	CA-07	Water	k99_260840	33112	55175	terpene
W-03	CA-07	Water	k99_671674	0	2791	acyl_amino_acids
W-03	CA-07	Water	k99_210072	32516	63339	betalactone	low	mycosubtilin	NRPS:Type I+PKS
W-03	CA-07	Water	k99_388960	0	6788	terpene	low	carotenoid	terpene
W-03	CA-07	Water	k99_620139	0	11792	terpene
W-03	CA-07	Water	k99_645223	0	6367	terpene	low	carotenoid	terpene
W-03	CA-07	Water	k99_185652	0	1721	terpene
W-03	CA-07	Water	k99_415793	0	2241	terpene-precursor
W-03	CA-07	Water	k99_415846	416	7711	RiPP-like
W-03	CA-07	Water	k99_517929	0	3827	terpene-precursor
W-03	CA-07	Water	k99_31486	0	11344	terpene-precursor
W-03	CA-07	Water	k99_543012	0	14953	NRPS-like
W-03	CA-07	Water	k99_492256	110064	132359	redox-cofactor
W-03	CA-07	Water	k99_107990	0	15707	terpene
W-03	CA-07	Water	k99_518176	13382	49201	betalactone, terpene-precursor
W-03	CA-07	Water	k99_82336	19999	44274	terpene
W-03	CA-07	Water	k99_210637	0	4863	terpene-precursor
W-03	CA-07	Water	k99_466399	0	3296	terpene
W-03	CA-07	Water	k99_518366	1460	16404	betalactone
W-03	CA-07	Water	k99_621192	0	4957	RiPP-like
W-03	CA-07	Water	k99_32056	0	11335	terpene-precursor
W-03	CA-07	Water	k99_492623	0	12523	terpene-precursor
W-03	CA-07	Water	k99_722670	0	4853	RiPP-like
W-03	CA-07	Water	k99_32291	13304	26435	terpene
W-03	CA-07	Water	k99_466757	0	3376	terpene
W-03	CA-07	Water	k99_621602	0	1348	terpene
W-03	CA-07	Water	k99_108895	0	3190	RiPP-like
W-03	CA-07	Water	k99_723124	2335	46331	NRPS-like
W-03	CA-07	Water	k99_340974	0	4220	terpene
W-03	CA-07	Water	k99_187698	55852	76493	terpene	low	loseolamycin A1/loseolamycin A2	PKS
W-03	CA-07	Water	k99_83865	0	11588	terpene-precursor
W-03	CA-07	Water	k99_442397	0	1565	RiPP-like
W-03	CA-07	Water	k99_7489	0	11388	RiPP-like
W-03	CA-07	Water	k99_442572	0	2341	terpene
W-03	CA-07	Water	k99_571314	109435	151391	NRPS-like
W-03	CA-07	Water	k99_647779	0	13935	NRPS-like
W-03	CA-07	Water	k99_263045	0	1651	terpene-precursor
W-03	CA-07	Water	k99_494410	0	3486	RiPP-like
W-03	CA-07	Water	k99_520475	0	7600	cyclic-lactone-autoinducer
W-03	CA-07	Water	k99_315651	0	2604	RRE-containing
W-03	CA-07	Water	k99_238031	50563	75477	terpene
W-03	CA-07	Water	k99_341805	10187	33298	terpene
W-03	CA-07	Water	k99_135287	1473	23759	redox-cofactor
W-03	CA-07	Water	k99_135287	34419	56115	terpene
W-03	CA-07	Water	k99_623287	0	1039	terpene
W-03	CA-07	Water	k99_545404	0	2085	RiPP-like
W-03	CA-07	Water	k99_675225	16470	35487	terpene-precursor
W-03	CA-07	Water	k99_315823	1814	9414	RiPP-like
W-03	CA-07	Water	k99_341934	0	10594	terpene-precursor
W-03	CA-07	Water	k99_392303	14318	39948	terpene
W-03	CA-07	Water	k99_724060	0	17519	terpene-precursor
W-03	CA-07	Water	k99_212723	554	7253	RiPP-like
W-03	CA-07	Water	k99_238688	409	9272	RiPP-like
W-03	CA-07	Water	k99_468873	0	20453	terpene-precursor
W-03	CA-07	Water	k99_495002	0	1010	terpene-precursor
W-03	CA-07	Water	k99_751957	36838	57723	terpene-precursor
W-03	CA-07	Water	k99_290787	0	1127	terpene-precursor
W-03	CA-07	Water	k99_213193	0	1086	terpene
W-03	CA-07	Water	k99_342806	0	1288	terpene
W-03	CA-07	Water	k99_676548	0	6295	linaridin
W-03	CA-07	Water	k99_291375	0	3488	linaridin
W-03	CA-07	Water	k99_649564	42565	53438	RiPP-like
W-03	CA-07	Water	k99_419674	0	13200	terpene
W-03	CA-07	Water	k99_495404	152567	181471	betalactone
W-03	CA-07	Water	k99_546223	91653	114733	hydroxytropolone
W-03	CA-07	Water	k99_85781	525	5806	RiPP-like
W-03	CA-07	Water	k99_291627	0	2234	terpene
W-03	CA-07	Water	k99_162249	0	1216	terpene-precursor
W-03	CA-07	Water	k99_677084	0	10013	terpene
W-03	CA-07	Water	k99_264021	312701	333676	terpene-precursor
W-03	CA-07	Water	k99_546640	0	4037	terpene-precursor
W-03	CA-07	Water	k99_214149	0	3061	terpene
W-03	CA-07	Water	k99_522399	0	1107	terpene
W-03	CA-07	Water	k99_625164	0	1910	terpene	low	carotenoid	terpene
W-03	CA-07	Water	k99_419849	10596	16364	RiPP-like
W-03	CA-07	Water	k99_9514	0	11979	terpene
W-03	CA-07	Water	k99_650255	0	3007	triceptide
W-03	CA-07	Water	k99_35775	0	13945	terpene-precursor
W-03	CA-07	Water	k99_677519	0	1382	terpene
W-03	CA-07	Water	k99_190795	0	8696	terpene
W-03	CA-07	Water	k99_264502	2781	13473	terpene-precursor
W-03	CA-07	Water	k99_725963	0	1048	terpene	low	carotenoid	terpene
W-03	CA-07	Water	k99_215114	0	2458	ranthipeptide
W-03	CA-07	Water	k99_651185	0	1033	RiPP-like
W-03	CA-07	Water	k99_292981	0	3358	terpene
W-03	CA-07	Water	k99_191781	0	16458	terpene
W-03	CA-07	Water	k99_36543	0	2098	ranthipeptide
W-03	CA-07	Water	k99_420965	0	1613	terpene
W-03	CA-07	Water	k99_87434	33939	61933	terpene	high	carotenoid	terpene
W-03	CA-07	Water	k99_471617	0	2029	terpene
W-03	CA-07	Water	k99_651698	0	1680	terpene
W-03	CA-07	Water	k99_651733	0	1681	terpene
W-03	CA-07	Water	k99_446823	0	27749	terpene
W-03	CA-07	Water	k99_626925	0	2790	terpene-precursor
W-03	CA-07	Water	k99_163925	0	10908	betalactone
W-03	CA-07	Water	k99_369123	1155	12055	phosphonate
W-03	CA-07	Water	k99_755000	0	2179	RiPP-like
W-03	CA-07	Water	k99_112056	0	17263	terpene	low	carotenoid	terpene
W-03	CA-07	Water	k99_216353	0	3730	terpene
W-03	CA-07	Water	k99_192899	0	8158	terpene	low	carotenoid	terpene
W-03	CA-07	Water	k99_600597	0	12800	terpene-precursor
W-03	CA-07	Water	k99_112590	0	5874	terpene
W-03	CA-07	Water	k99_112595	0	1911	terpene
W-03	CA-07	Water	k99_266398	0	14563	redox-cofactor
W-03	CA-07	Water	k99_627335	3313	18294	terpene	low	carotenoid	terpene
W-03	CA-07	Water	k99_266592	0	6907	terpene
W-03	CA-07	Water	k99_652766	130253	151923	terpene
W-03	CA-07	Water	k99_652921	0	1805	RiPP-like
W-03	CA-07	Water	k99_370197	0	2142	terpene
W-03	CA-07	Water	k99_627744	0	1182	RRE-containing
W-03	CA-07	Water	k99_472943	0	3778	terpene-precursor
W-03	CA-07	Water	k99_653117	12986	22952	RiPP-like
W-03	CA-07	Water	k99_140219	0	4627	terpene-precursor
W-03	CA-07	Water	k99_12236	529	22158	terpene
W-03	CA-07	Water	k99_12236	63287	88143	betalactone
W-03	CA-07	Water	k99_267058	0	1436	terpene
W-03	CA-07	Water	k99_370514	0	10284	terpene
W-03	CA-07	Water	k99_498476	1731	12099	terpene-precursor
W-03	CA-07	Water	k99_370591	0	2352	terpene
W-03	CA-07	Water	k99_65573	0	1517	terpene-precursor
W-03	CA-07	Water	k99_423003	0	1955	terpene-precursor
W-03	CA-07	Water	k99_526565	54774	75548	hserlactone
W-03	CA-07	Water	k99_347870	0	1700	terpene
W-03	CA-07	Water	k99_729181	0	15599	betalactone
W-03	CA-07	Water	k99_243414	285595	314943	betalactone
W-03	CA-07	Water	k99_499618	0	2481	terpene	low	carotenoid	terpene
W-03	CA-07	Water	k99_397500	0	12900	betalactone
W-03	CA-07	Water	k99_321134	0	19599	terpene
W-03	CA-07	Water	k99_90952	0	5493	terpene
W-03	CA-07	Water	k99_654752	0	6528	terpene	high	carotenoid	terpene
W-03	CA-07	Water	k99_629713	0	1192	terpene-precursor
W-03	CA-07	Water	k99_474674	0	3765	terpene
W-03	CA-07	Water	k99_449807	0	3083	terpene
W-03	CA-07	Water	k99_372083	37961	64794	betalactone
W-03	CA-07	Water	k99_500600	0	2516	terpene-precursor
W-03	CA-07	Water	k99_269322	0	1786	linaridin
W-03	CA-07	Water	k99_579347	0	4627	terpene-precursor
W-03	CA-07	Water	k99_142657	11704	35952	terpene	low	carotenoid	terpene
W-03	CA-07	Water	k99_196519	0	2141	hserlactone
W-03	CA-07	Water	k99_630978	0	2552	terpene
W-03	CA-07	Water	k99_322142	28491	72034	NRPS-like
W-03	CA-07	Water	k99_68677	0	3909	terpene-precursor
W-03	CA-07	Water	k99_270816	0	2369	RiPP-like
W-03	CA-07	Water	k99_709838	0	1709	terpene-precursor
W-03	CA-07	Water	k99_93503	0	8982	hydrogen-cyanide
W-03	CA-07	Water	k99_198369	0	11201	terpene
W-03	CA-07	Water	k99_581364	0	16057	arylpolyene	low	APE vf	other
W-03	CA-07	Water	k99_477226	0	16282	terpene
W-03	CA-07	Water	k99_144792	0	1146	terpene-precursor
W-03	CA-07	Water	k99_351743	0	9401	RiPP-like
W-03	CA-07	Water	k99_17222	0	1971	terpene-precursor
W-03	CA-07	Water	k99_43890	0	1523	hserlactone
W-03	CA-07	Water	k99_247377	0	3302	terpene-precursor
W-03	CA-07	Water	k99_43957	0	3697	terpene	low	carotenoid	terpene
W-03	CA-07	Water	k99_658272	0	1588	terpene
W-03	CA-07	Water	k99_199435	0	2414	terpene-precursor
W-03	CA-07	Water	k99_477897	0	3456	NRPS-like
W-03	CA-07	Water	k99_94418	0	37330	T3PKS
W-03	CA-07	Water	k99_658716	3181	13937	terpene	high	carotenoid	terpene
W-03	CA-07	Water	k99_323876	163862	184762	terpene-precursor
W-03	CA-07	Water	k99_427987	0	1016	terpene-precursor
W-03	CA-07	Water	k99_607640	0	9002	terpene-precursor
W-03	CA-07	Water	k99_504558	14793	35338	terpene-precursor
W-03	CA-07	Water	k99_44728	15357	36263	terpene-precursor
W-03	CA-07	Water	k99_659661	0	1020	terpene
W-03	CA-07	Water	k99_354041	0	5398	terpene-precursor
W-03	CA-07	Water	k99_72778	0	4647	terpene-precursor
W-03	CA-07	Water	k99_454121	15654	36548	terpene-precursor
W-03	CA-07	Water	k99_557284	1611	19806	terpene	low	carotenoid	terpene
W-03	CA-07	Water	k99_479878	0	2074	RiPP-like
W-03	CA-07	Water	k99_302140	160688	182657	terpene	low	carotenoid	terpene
W-03	CA-07	Water	k99_97198	0	17990	linaridin
W-03	CA-07	Water	k99_506655	0	4576	terpene
W-03	CA-07	Water	k99_172962	24110	45028	terpene-precursor
W-03	CA-07	Water	k99_121294	0	1089	terpene
W-03	CA-07	Water	k99_535838	0	5367	terpene-precursor
[truncated: 397 more rows]

## Sheet: ST9_BGC_count
sample	type	sample_type	count
[truncated: 176 more rows]

[truncated: 1 more sheets: ST10_GCF]
